# Supplementary material for: Mating status drives fitness trade-offs in exercised female Drosophila
Source: PLoS One. 2025 Oct 24;20(10):e0327080. doi: 10.1371/journal.pone.0327080 (PMC12551838; doi:10.1371/journal.pone.0327080)
Supplement: S1 File — (XLSX) [file pone.0327080.s002.xlsx]

## Sheet: Supplemental File 1
ID	Line	Sex	Exercise treatment	Diet	climbing score (cm)	Batch	Exercise Program	bio_rep
AB400.1.1	907	M	E	O	5.20258	3	1 hr per day, 5 days consecutively	AB400.1
AB400.1.2	907	M	E	O	4.82342	3	1 hr per day, 5 days consecutively	AB400.1
AB400.1.3	907	M	E	O	4.01083	3	1 hr per day, 5 days consecutively	AB400.1
AB400.2.1	907	M	E	O	5.76064	3	1 hr per day, 5 days consecutively	AB400.2
AB400.2.2	907	M	E	O	4.6955	3	1 hr per day, 5 days consecutively	AB400.2
AB400.2.3	907	M	E	O	3.82342	3	1 hr per day, 5 days consecutively	AB400.2
AB400.3.1	907	M	E	O	5.18645	3	1 hr per day, 5 days consecutively	AB400.3
AB400.3.2	907	M	E	O	6.05375	3	1 hr per day, 5 days consecutively	AB400.3
AB400.3.3	907	M	E	O	6.66775	3	1 hr per day, 5 days consecutively	AB400.3
AB400.4.1	907	M	E	O	5.93238	3	1 hr per day, 5 days consecutively	AB400.4
AB400.4.2	907	M	E	O	4.82725	3	1 hr per day, 5 days consecutively	AB400.4
AB400.4.3	907	M	E	O	6.79991	3	1 hr per day, 5 days consecutively	AB400.4
AB400.5.1	907	M	E	O	4.05458	3	1 hr per day, 5 days consecutively	AB400.5
AB400.5.2	907	M	E	O	4.40742	3	1 hr per day, 5 days consecutively	AB400.5
AB400.5.3	907	M	E	O	4.93342	3	1 hr per day, 5 days consecutively	AB400.5
AB400.6.1	907	M	E	O	6.3907	3	1 hr per day, 5 days consecutively	AB400.6
AB400.6.2	907	M	E	O	5.55	3	1 hr per day, 5 days consecutively	AB400.6
AB400.6.3	907	M	E	O	6.8774	3	1 hr per day, 5 days consecutively	AB400.6
AB401.1.1	907	M	E	N	5.37467	3	1 hr per day, 5 days consecutively	AB401.1
AB401.1.2	907	M	E	N	6.01167	3	1 hr per day, 5 days consecutively	AB401.1
AB401.1.3	907	M	E	N	5.12883	3	1 hr per day, 5 days consecutively	AB401.1
AB401.2.1	907	M	E	N	4.3985	3	1 hr per day, 5 days consecutively	AB401.2
AB401.2.2	907	M	E	N	5.5629	3	1 hr per day, 5 days consecutively	AB401.2
AB401.2.3	907	M	E	N	5.634	3	1 hr per day, 5 days consecutively	AB401.2
AB401.3.1	907	M	E	N	6.5376	3	1 hr per day, 5 days consecutively	AB401.3
AB401.3.2	907	M	E	N	6.71422	3	1 hr per day, 5 days consecutively	AB401.3
AB401.3.3	907	M	E	N	5.87367	3	1 hr per day, 5 days consecutively	AB401.3
AB401.4.1	907	M	E	N	4.04267	3	1 hr per day, 5 days consecutively	AB401.4
AB401.4.2	907	M	E	N	3.66592	3	1 hr per day, 5 days consecutively	AB401.4
AB401.4.3	907	M	E	N	3.93764	3	1 hr per day, 5 days consecutively	AB401.4
AB401.5.1	907	M	E	N	6.47075	3	1 hr per day, 5 days consecutively	AB401.5
AB401.5.2	907	M	E	N	5.394	3	1 hr per day, 5 days consecutively	AB401.5
AB401.5.3	907	M	E	N	5.87867	3	1 hr per day, 5 days consecutively	AB401.5
AB401.6.1	907	M	E	N	6.8985	3	1 hr per day, 5 days consecutively	AB401.6
AB401.6.2	907	M	E	N	5.42973	3	1 hr per day, 5 days consecutively	AB401.6
AB401.6.3	907	M	E	N	4.51736	3	1 hr per day, 5 days consecutively	AB401.6
AB402.1.1	907	M	C	O	7.10155	3	1 hr per day, 5 days consecutively	AB402.1
AB402.1.2	907	M	C	O	7.77755	3	1 hr per day, 5 days consecutively	AB402.1
AB402.1.3	907	M	C	O	8.25091	3	1 hr per day, 5 days consecutively	AB402.1
AB402.2.1	907	M	C	O	5.51067	3	1 hr per day, 5 days consecutively	AB402.2
AB402.2.2	907	M	C	O	5.34408	3	1 hr per day, 5 days consecutively	AB402.2
AB402.2.3	907	M	C	O	5.32042	3	1 hr per day, 5 days consecutively	AB402.2
AB402.3.1	907	M	C	O	6.35511	3	1 hr per day, 5 days consecutively	AB402.3
AB402.3.2	907	M	C	O	7.25322	3	1 hr per day, 5 days consecutively	AB402.3
AB402.3.3	907	M	C	O	6.24933	3	1 hr per day, 5 days consecutively	AB402.3
AB402.4.1	907	M	C	O	4.31445	3	1 hr per day, 5 days consecutively	AB402.4
AB402.4.2	907	M	C	O	4.61525	3	1 hr per day, 5 days consecutively	AB402.4
AB402.4.3	907	M	C	O	4.82958	3	1 hr per day, 5 days consecutively	AB402.4
AB402.5.1	907	M	C	O	7.01873	3	1 hr per day, 5 days consecutively	AB402.5
AB402.5.2	907	M	C	O	6.12775	3	1 hr per day, 5 days consecutively	AB402.5
AB402.5.3	907	M	C	O	4.802	3	1 hr per day, 5 days consecutively	AB402.5
AB402.6.1	907	M	C	O	5.41233	3	1 hr per day, 5 days consecutively	AB402.6
AB402.6.2	907	M	C	O	5.18575	3	1 hr per day, 5 days consecutively	AB402.6
AB402.6.3	907	M	C	O	5.26825	3	1 hr per day, 5 days consecutively	AB402.6
AB403.1.1	907	M	C	N	5.39508	3	1 hr per day, 5 days consecutively	AB403.1
AB403.1.2	907	M	C	N	4.98636	3	1 hr per day, 5 days consecutively	AB403.1
AB403.1.3	907	M	C	N	6.621	3	1 hr per day, 5 days consecutively	AB403.1
AB403.2.1	907	M	C	N	5.68082	3	1 hr per day, 5 days consecutively	AB403.2
AB403.2.2	907	M	C	N	5.38864	3	1 hr per day, 5 days consecutively	AB403.2
AB403.2.3	907	M	C	N	6.39009	3	1 hr per day, 5 days consecutively	AB403.2
AB403.3.1	907	M	C	N	5.65858	3	1 hr per day, 5 days consecutively	AB403.3
AB403.3.2	907	M	C	N	5.11417	3	1 hr per day, 5 days consecutively	AB403.3
AB403.3.3	907	M	C	N	6.62817	3	1 hr per day, 5 days consecutively	AB403.3
AB403.4.1	907	M	C	N	3.85883	3	1 hr per day, 5 days consecutively	AB403.4
AB403.4.2	907	M	C	N	2.83236	3	1 hr per day, 5 days consecutively	AB403.4
AB403.4.3	907	M	C	N	5.26875	3	1 hr per day, 5 days consecutively	AB403.4
AB403.5.1	907	M	C	N	6.20492	3	1 hr per day, 5 days consecutively	AB403.5
AB403.5.2	907	M	C	N	6.65718	3	1 hr per day, 5 days consecutively	AB403.5
AB403.5.3	907	M	C	N	6.4075	3	1 hr per day, 5 days consecutively	AB403.5
AB403.6.1	907	M	C	N	6.81667	3	1 hr per day, 5 days consecutively	AB403.6
AB403.6.2	907	M	C	N	6.45318	3	1 hr per day, 5 days consecutively	AB403.6
AB403.6.3	907	M	C	N	4.344	3	1 hr per day, 5 days consecutively	AB403.6
AB404.1.1	907	M	NE	O	6.1082	3	1 hr per day, 5 days consecutively	AB404.1
AB404.1.2	907	M	NE	O	4.04009	3	1 hr per day, 5 days consecutively	AB404.1
AB404.1.3	907	M	NE	O	4.45382	3	1 hr per day, 5 days consecutively	AB404.1
AB404.2.1	907	M	NE	O	6.394	3	1 hr per day, 5 days consecutively	AB404.2
AB404.2.2	907	M	NE	O	4.18767	3	1 hr per day, 5 days consecutively	AB404.2
AB404.2.3	907	M	NE	O	4.63342	3	1 hr per day, 5 days consecutively	AB404.2
AB404.3.1	907	M	NE	O	5.11392	3	1 hr per day, 5 days consecutively	AB404.3
AB404.3.2	907	M	NE	O	6.34525	3	1 hr per day, 5 days consecutively	AB404.3
AB404.3.3	907	M	NE	O	4.60742	3	1 hr per day, 5 days consecutively	AB404.3
AB404.4.1	907	M	NE	O	6.17036	3	1 hr per day, 5 days consecutively	AB404.4
AB404.4.2	907	M	NE	O	5.59755	3	1 hr per day, 5 days consecutively	AB404.4
AB404.4.3	907	M	NE	O	3.44127	3	1 hr per day, 5 days consecutively	AB404.4
AB404.5.1	907	M	NE	O	4.51267	3	1 hr per day, 5 days consecutively	AB404.5
AB404.5.2	907	M	NE	O	4.79683	3	1 hr per day, 5 days consecutively	AB404.5
AB404.5.3	907	M	NE	O	4.433	3	1 hr per day, 5 days consecutively	AB404.5
AB404.6.1	907	M	NE	O	5.05017	3	1 hr per day, 5 days consecutively	AB404.6
AB404.6.2	907	M	NE	O	5.34875	3	1 hr per day, 5 days consecutively	AB404.6
AB404.6.3	907	M	NE	O	5.05883	3	1 hr per day, 5 days consecutively	AB404.6
AB405.1.1	907	M	NE	N	5.90725	3	1 hr per day, 5 days consecutively	AB405.1
AB405.1.2	907	M	NE	N	6.87575	3	1 hr per day, 5 days consecutively	AB405.1
AB405.1.3	907	M	NE	N	6.391	3	1 hr per day, 5 days consecutively	AB405.1
AB405.2.1	907	M	NE	N	4.9109	3	1 hr per day, 5 days consecutively	AB405.2
AB405.2.2	907	M	NE	N	3.70564	3	1 hr per day, 5 days consecutively	AB405.2
AB405.2.3	907	M	NE	N	5.0191	3	1 hr per day, 5 days consecutively	AB405.2
AB405.3.1	907	M	NE	N	4.07325	3	1 hr per day, 5 days consecutively	AB405.3
AB405.3.2	907	M	NE	N	4.57358	3	1 hr per day, 5 days consecutively	AB405.3
AB405.3.3	907	M	NE	N	6.15567	3	1 hr per day, 5 days consecutively	AB405.3
AB405.4.1	907	M	NE	N	4.88682	3	1 hr per day, 5 days consecutively	AB405.4
AB405.4.2	907	M	NE	N	7.04975	3	1 hr per day, 5 days consecutively	AB405.4
AB405.4.3	907	M	NE	N	5.88491	3	1 hr per day, 5 days consecutively	AB405.4
AB405.5.1	907	M	NE	N	4.75291	3	1 hr per day, 5 days consecutively	AB405.5
AB405.5.2	907	M	NE	N	5.47709	3	1 hr per day, 5 days consecutively	AB405.5
AB405.5.3	907	M	NE	N	5.03664	3	1 hr per day, 5 days consecutively	AB405.5
AB405.6.1	907	M	NE	N	6.24858	3	1 hr per day, 5 days consecutively	AB405.6
AB405.6.2	907	M	NE	N	6.442	3	1 hr per day, 5 days consecutively	AB405.6
AB405.6.3	907	M	NE	N	5.00758	3	1 hr per day, 5 days consecutively	AB405.6
AB406.1.1	907	F	E	O	2.74267	3	1 hr per day, 5 days consecutively	AB406.1
AB406.1.2	907	F	E	O	3.27683	3	1 hr per day, 5 days consecutively	AB406.1
AB406.1.3	907	F	E	O	3.898	3	1 hr per day, 5 days consecutively	AB406.1
AB406.2.1	907	F	E	O	5.8805	3	1 hr per day, 5 days consecutively	AB406.2
AB406.2.2	907	F	E	O	7.186	3	1 hr per day, 5 days consecutively	AB406.2
AB406.2.3	907	F	E	O	5.96282	3	1 hr per day, 5 days consecutively	AB406.2
AB406.3.1	907	F	E	O	4.75658	3	1 hr per day, 5 days consecutively	AB406.3
AB406.3.2	907	F	E	O	5.31833	3	1 hr per day, 5 days consecutively	AB406.3
AB406.3.3	907	F	E	O	4.17409	3	1 hr per day, 5 days consecutively	AB406.3
AB406.4.1	907	F	E	O	4.67967	3	1 hr per day, 5 days consecutively	AB406.4
AB406.4.2	907	F	E	O	4.22345	3	1 hr per day, 5 days consecutively	AB406.4
AB406.4.3	907	F	E	O	4.80825	3	1 hr per day, 5 days consecutively	AB406.4
AB406.5.1	907	F	E	O	3.18575	3	1 hr per day, 5 days consecutively	AB406.5
AB406.5.2	907	F	E	O	4.089	3	1 hr per day, 5 days consecutively	AB406.5
AB406.5.3	907	F	E	O	4.57433	3	1 hr per day, 5 days consecutively	AB406.5
AB406.6.1	907	F	E	O	5.42058	3	1 hr per day, 5 days consecutively	AB406.6
AB406.6.2	907	F	E	O	5.45933	3	1 hr per day, 5 days consecutively	AB406.6
AB406.6.3	907	F	E	O	4.32717	3	1 hr per day, 5 days consecutively	AB406.6
AB407.1.1	907	F	E	N	4.58283	3	1 hr per day, 5 days consecutively	AB407.1
AB407.1.2	907	F	E	N	3.96342	3	1 hr per day, 5 days consecutively	AB407.1
AB407.1.3	907	F	E	N	5.98833	3	1 hr per day, 5 days consecutively	AB407.1
AB407.2.1	907	F	E	N	6.17692	3	1 hr per day, 5 days consecutively	AB407.2
AB407.2.2	907	F	E	N	5.84383	3	1 hr per day, 5 days consecutively	AB407.2
AB407.2.3	907	F	E	N	5.42833	3	1 hr per day, 5 days consecutively	AB407.2
AB407.3.1	907	F	E	N	4.06558	3	1 hr per day, 5 days consecutively	AB407.3
AB407.3.2	907	F	E	N	3.95118	3	1 hr per day, 5 days consecutively	AB407.3
AB407.3.3	907	F	E	N	3.49508	3	1 hr per day, 5 days consecutively	AB407.3
AB407.4.1	907	F	E	N	4.47175	3	1 hr per day, 5 days consecutively	AB407.4
AB407.4.2	907	F	E	N	4.30858	3	1 hr per day, 5 days consecutively	AB407.4
AB407.4.3	907	F	E	N	4.66308	3	1 hr per day, 5 days consecutively	AB407.4
AB407.5.1	907	F	E	N	4.67564	3	1 hr per day, 5 days consecutively	AB407.5
AB407.5.2	907	F	E	N	6.59491	3	1 hr per day, 5 days consecutively	AB407.5
AB407.5.3	907	F	E	N	5.34945	3	1 hr per day, 5 days consecutively	AB407.5
AB407.6.1	907	F	E	N	5.43345	3	1 hr per day, 5 days consecutively	AB407.6
AB407.6.2	907	F	E	N	4.70442	3	1 hr per day, 5 days consecutively	AB407.6
AB407.6.3	907	F	E	N	5.57633	3	1 hr per day, 5 days consecutively	AB407.6
AB408.2.1	907	F	C	O	3.8442	3	1 hr per day, 5 days consecutively	AB408.2
AB408.2.2	907	F	C	O	3.1715	3	1 hr per day, 5 days consecutively	AB408.2
AB408.2.3	907	F	C	O	3.5696	3	1 hr per day, 5 days consecutively	AB408.2
AB408.3.1	907	F	C	O	3.69633	3	1 hr per day, 5 days consecutively	AB408.3
AB408.3.2	907	F	C	O	4.24509	3	1 hr per day, 5 days consecutively	AB408.3
AB408.3.3	907	F	C	O	5.25817	3	1 hr per day, 5 days consecutively	AB408.3
AB408.4.1	907	F	C	O	4.50658	3	1 hr per day, 5 days consecutively	AB408.4
AB408.4.2	907	F	C	O	4.61833	3	1 hr per day, 5 days consecutively	AB408.4
AB408.4.3	907	F	C	O	3.60058	3	1 hr per day, 5 days consecutively	AB408.4
AB408.5.1	907	F	C	O	4.31208	3	1 hr per day, 5 days consecutively	AB408.5
AB408.5.2	907	F	C	O	6.45467	3	1 hr per day, 5 days consecutively	AB408.5
AB408.5.3	907	F	C	O	5.35342	3	1 hr per day, 5 days consecutively	AB408.5
AB408.6.1	907	F	C	O	2.80117	3	1 hr per day, 5 days consecutively	AB408.6
AB408.6.2	907	F	C	O	5.08675	3	1 hr per day, 5 days consecutively	AB408.6
AB408.6.3	907	F	C	O	3.41892	3	1 hr per day, 5 days consecutively	AB408.6
AB409.1.1	907	F	C	N	3.19542	3	1 hr per day, 5 days consecutively	AB409.1
AB409.1.2	907	F	C	N	3.3685	3	1 hr per day, 5 days consecutively	AB409.1
AB409.1.3	907	F	C	N	2.48492	3	1 hr per day, 5 days consecutively	AB409.1
AB409.2.1	907	F	C	N	4.06367	3	1 hr per day, 5 days consecutively	AB409.2
AB409.2.2	907	F	C	N	3.72682	3	1 hr per day, 5 days consecutively	AB409.2
AB409.2.3	907	F	C	N	4.33758	3	1 hr per day, 5 days consecutively	AB409.2
AB409.3.1	907	F	C	N	4.45342	3	1 hr per day, 5 days consecutively	AB409.3
AB409.3.2	907	F	C	N	5.47091	3	1 hr per day, 5 days consecutively	AB409.3
AB409.3.3	907	F	C	N	4.99858	3	1 hr per day, 5 days consecutively	AB409.3
AB409.4.1	907	F	C	N	5.30817	3	1 hr per day, 5 days consecutively	AB409.4
AB409.4.2	907	F	C	N	5.7185	3	1 hr per day, 5 days consecutively	AB409.4
AB409.4.3	907	F	C	N	3.73692	3	1 hr per day, 5 days consecutively	AB409.4
AB409.5.1	907	F	C	N	4.87358	3	1 hr per day, 5 days consecutively	AB409.5
AB409.5.2	907	F	C	N	4.81891	3	1 hr per day, 5 days consecutively	AB409.5
AB409.5.3	907	F	C	N	4.5285	3	1 hr per day, 5 days consecutively	AB409.5
AB409.6.1	907	F	C	N	6.24125	3	1 hr per day, 5 days consecutively	AB409.6
AB409.6.2	907	F	C	N	5.5245	3	1 hr per day, 5 days consecutively	AB409.6
AB409.6.3	907	F	C	N	4.77058	3	1 hr per day, 5 days consecutively	AB409.6
AB410.1.1	907	F	NE	O	2.11608	3	1 hr per day, 5 days consecutively	AB410.1
AB410.1.2	907	F	NE	O	3.61283	3	1 hr per day, 5 days consecutively	AB410.1
AB410.1.3	907	F	NE	O	1.58483	3	1 hr per day, 5 days consecutively	AB410.1
AB410.2.1	907	F	NE	O	5.07918	3	1 hr per day, 5 days consecutively	AB410.2
AB410.2.2	907	F	NE	O	4.74855	3	1 hr per day, 5 days consecutively	AB410.2
AB410.2.3	907	F	NE	O	5.75255	3	1 hr per day, 5 days consecutively	AB410.2
AB410.3.1	907	F	NE	O	3.94325	3	1 hr per day, 5 days consecutively	AB410.3
AB410.3.2	907	F	NE	O	4.59917	3	1 hr per day, 5 days consecutively	AB410.3
AB410.3.3	907	F	NE	O	4.33708	3	1 hr per day, 5 days consecutively	AB410.3
AB410.4.1	907	F	NE	O	4.0025	3	1 hr per day, 5 days consecutively	AB410.4
AB410.4.2	907	F	NE	O	4.60367	3	1 hr per day, 5 days consecutively	AB410.4
AB410.4.3	907	F	NE	O	4.38783	3	1 hr per day, 5 days consecutively	AB410.4
AB410.5.1	907	F	NE	O	3.786	3	1 hr per day, 5 days consecutively	AB410.5
AB410.5.2	907	F	NE	O	4.45483	3	1 hr per day, 5 days consecutively	AB410.5
AB410.5.3	907	F	NE	O	3.3345	3	1 hr per day, 5 days consecutively	AB410.5
AB410.6.1	907	F	NE	O	4.04883	3	1 hr per day, 5 days consecutively	AB410.6
AB410.6.2	907	F	NE	O	3.20183	3	1 hr per day, 5 days consecutively	AB410.6
AB410.6.3	907	F	NE	O	4.12692	3	1 hr per day, 5 days consecutively	AB410.6
AB411.1.1	907	F	NE	N	3.47733	3	1 hr per day, 5 days consecutively	AB411.1
AB411.1.2	907	F	NE	N	3.895	3	1 hr per day, 5 days consecutively	AB411.1
AB411.1.3	907	F	NE	N	4.20292	3	1 hr per day, 5 days consecutively	AB411.1
AB411.2.1	907	F	NE	N	5.37333	3	1 hr per day, 5 days consecutively	AB411.2
AB411.2.2	907	F	NE	N	4.90258	3	1 hr per day, 5 days consecutively	AB411.2
AB411.2.3	907	F	NE	N	3.97783	3	1 hr per day, 5 days consecutively	AB411.2
AB411.3.1	907	F	NE	N	6.07242	3	1 hr per day, 5 days consecutively	AB411.3
AB411.3.2	907	F	NE	N	5.45809	3	1 hr per day, 5 days consecutively	AB411.3
AB411.3.3	907	F	NE	N	5.08867	3	1 hr per day, 5 days consecutively	AB411.3
AB411.4.1	907	F	NE	N	4.76117	3	1 hr per day, 5 days consecutively	AB411.4
AB411.4.2	907	F	NE	N	4.31392	3	1 hr per day, 5 days consecutively	AB411.4
AB411.4.3	907	F	NE	N	2.83483	3	1 hr per day, 5 days consecutively	AB411.4
AB411.5.1	907	F	NE	N	4.29208	3	1 hr per day, 5 days consecutively	AB411.5
AB411.5.2	907	F	NE	N	5.39025	3	1 hr per day, 5 days consecutively	AB411.5
AB411.5.3	907	F	NE	N	3.86092	3	1 hr per day, 5 days consecutively	AB411.5
AB411.6.1	907	F	NE	N	3.48608	3	1 hr per day, 5 days consecutively	AB411.6
AB411.6.2	907	F	NE	N	2.73542	3	1 hr per day, 5 days consecutively	AB411.6
AB411.6.3	907	F	NE	N	3.45958	3	1 hr per day, 5 days consecutively	AB411.6
AB500.1.1	324	M	E	O	4.85825	3	1 hr per day, 5 days consecutively	AB500.1
AB500.1.2	324	M	E	O	6.164	3	1 hr per day, 5 days consecutively	AB500.1
AB500.1.3	324	M	E	O	6.05256	3	1 hr per day, 5 days consecutively	AB500.1
AB500.2.1	324	M	E	O	4.064	3	1 hr per day, 5 days consecutively	AB500.2
AB500.2.2	324	M	E	O	5.36392	3	1 hr per day, 5 days consecutively	AB500.2
AB500.2.3	324	M	E	O	4.02525	3	1 hr per day, 5 days consecutively	AB500.2
AB500.3.1	324	M	E	O	5.70233	3	1 hr per day, 5 days consecutively	AB500.3
AB500.3.2	324	M	E	O	7.07225	3	1 hr per day, 5 days consecutively	AB500.3
AB500.3.3	324	M	E	O	5.50583	3	1 hr per day, 5 days consecutively	AB500.3
AB500.4.1	324	M	E	O	4.52592	3	1 hr per day, 5 days consecutively	AB500.4
AB500.4.2	324	M	E	O	5.09658	3	1 hr per day, 5 days consecutively	AB500.4
AB500.4.3	324	M	E	O	4.27142	3	1 hr per day, 5 days consecutively	AB500.4
AB500.5.1	324	M	E	O	6.3822	3	1 hr per day, 5 days consecutively	AB500.5
AB500.5.2	324	M	E	O	5.5056	3	1 hr per day, 5 days consecutively	AB500.5
AB500.5.3	324	M	E	O	6.07609	3	1 hr per day, 5 days consecutively	AB500.5
AB501.1.1	324	M	E	N	4.641	3	1 hr per day, 5 days consecutively	AB501.1
AB501.1.2	324	M	E	N	5.205	3	1 hr per day, 5 days consecutively	AB501.1
AB501.1.3	324	M	E	N	5.10073	3	1 hr per day, 5 days consecutively	AB501.1
AB501.2.1	324	M	E	N	6.12942	3	1 hr per day, 5 days consecutively	AB501.2
AB501.2.2	324	M	E	N	5.63718	3	1 hr per day, 5 days consecutively	AB501.2
AB501.2.3	324	M	E	N	3.98042	3	1 hr per day, 5 days consecutively	AB501.2
AB501.3.1	324	M	E	N	6.54755	3	1 hr per day, 5 days consecutively	AB501.3
AB501.3.2	324	M	E	N	4.03182	3	1 hr per day, 5 days consecutively	AB501.3
AB501.3.3	324	M	E	N	4.82336	3	1 hr per day, 5 days consecutively	AB501.3
AB501.4.1	324	M	E	N	5.37175	3	1 hr per day, 5 days consecutively	AB501.4
AB501.4.2	324	M	E	N	5.957	3	1 hr per day, 5 days consecutively	AB501.4
AB501.4.3	324	M	E	N	4.61158	3	1 hr per day, 5 days consecutively	AB501.4
AB501.5.1	324	M	E	N	6.39675	3	1 hr per day, 5 days consecutively	AB501.5
AB501.5.2	324	M	E	N	4.7975	3	1 hr per day, 5 days consecutively	AB501.5
AB501.5.3	324	M	E	N	6.47917	3	1 hr per day, 5 days consecutively	AB501.5
AB502.1.1	324	M	C	O	5.22142	3	1 hr per day, 5 days consecutively	AB502.1
AB502.1.2	324	M	C	O	3.73355	3	1 hr per day, 5 days consecutively	AB502.1
AB502.1.3	324	M	C	O	5.40192	3	1 hr per day, 5 days consecutively	AB502.1
AB502.2.1	324	M	C	O	6.81767	3	1 hr per day, 5 days consecutively	AB502.2
AB502.2.2	324	M	C	O	5.9145	3	1 hr per day, 5 days consecutively	AB502.2
AB502.2.3	324	M	C	O	7.95217	3	1 hr per day, 5 days consecutively	AB502.2
AB502.3.1	324	M	C	O	5.62925	3	1 hr per day, 5 days consecutively	AB502.3
AB502.3.2	324	M	C	O	6.31992	3	1 hr per day, 5 days consecutively	AB502.3
AB502.3.3	324	M	C	O	5.4005	3	1 hr per day, 5 days consecutively	AB502.3
AB502.4.1	324	M	C	O	7.0925	3	1 hr per day, 5 days consecutively	AB502.4
AB502.4.2	324	M	C	O	5.41275	3	1 hr per day, 5 days consecutively	AB502.4
AB502.4.3	324	M	C	O	5.885	3	1 hr per day, 5 days consecutively	AB502.4
AB502.5.1	324	M	C	O	4.70733	3	1 hr per day, 5 days consecutively	AB502.5
AB502.5.2	324	M	C	O	4.77383	3	1 hr per day, 5 days consecutively	AB502.5
AB502.5.3	324	M	C	O	4.55992	3	1 hr per day, 5 days consecutively	AB502.5
AB503.1.1	324	M	C	N	4.59408	3	1 hr per day, 5 days consecutively	AB503.1
AB503.1.2	324	M	C	N	5.65158	3	1 hr per day, 5 days consecutively	AB503.1
AB503.1.3	324	M	C	N	5.87027	3	1 hr per day, 5 days consecutively	AB503.1
AB503.2.1	324	M	C	N	4.4834	3	1 hr per day, 5 days consecutively	AB503.2
AB503.2.2	324	M	C	N	4.89018	3	1 hr per day, 5 days consecutively	AB503.2
AB503.2.3	324	M	C	N	4.80555	3	1 hr per day, 5 days consecutively	AB503.2
AB503.3.1	324	M	C	N	5.45117	3	1 hr per day, 5 days consecutively	AB503.3
AB503.3.2	324	M	C	N	6.13333	3	1 hr per day, 5 days consecutively	AB503.3
AB503.3.3	324	M	C	N	4.63375	3	1 hr per day, 5 days consecutively	AB503.3
AB503.4.1	324	M	C	N	4.37764	3	1 hr per day, 5 days consecutively	AB503.4
AB503.4.2	324	M	C	N	6.04467	3	1 hr per day, 5 days consecutively	AB503.4
AB503.4.3	324	M	C	N	5.89336	3	1 hr per day, 5 days consecutively	AB503.4
AB503.5.1	324	M	C	N	5.96992	3	1 hr per day, 5 days consecutively	AB503.5
AB503.5.2	324	M	C	N	5.8555	3	1 hr per day, 5 days consecutively	AB503.5
AB503.5.3	324	M	C	N	4.69755	3	1 hr per day, 5 days consecutively	AB503.5
AB504.1.1	324	M	NE	O	4.89933	3	1 hr per day, 5 days consecutively	AB504.1
AB504.1.2	324	M	NE	O	4.98658	3	1 hr per day, 5 days consecutively	AB504.1
AB504.1.3	324	M	NE	O	4.912	3	1 hr per day, 5 days consecutively	AB504.1
AB504.2.1	324	M	NE	O	6.12983	3	1 hr per day, 5 days consecutively	AB504.2
AB504.2.2	324	M	NE	O	5.04108	3	1 hr per day, 5 days consecutively	AB504.2
AB504.2.3	324	M	NE	O	5.77983	3	1 hr per day, 5 days consecutively	AB504.2
AB504.3.1	324	M	NE	O	5.96725	3	1 hr per day, 5 days consecutively	AB504.3
AB504.3.2	324	M	NE	O	5.57358	3	1 hr per day, 5 days consecutively	AB504.3
AB504.3.3	324	M	NE	O	5.32867	3	1 hr per day, 5 days consecutively	AB504.3
AB504.4.1	324	M	NE	O	5.14845	3	1 hr per day, 5 days consecutively	AB504.4
AB504.4.2	324	M	NE	O	5.89573	3	1 hr per day, 5 days consecutively	AB504.4
AB504.4.3	324	M	NE	O	4.5522	3	1 hr per day, 5 days consecutively	AB504.4
AB504.5.1	324	M	NE	O	5.59875	3	1 hr per day, 5 days consecutively	AB504.5
AB504.5.2	324	M	NE	O	4.22058	3	1 hr per day, 5 days consecutively	AB504.5
AB504.5.3	324	M	NE	O	4.58236	3	1 hr per day, 5 days consecutively	AB504.5
AB505.1.1	324	M	NE	N	5.44209	3	1 hr per day, 5 days consecutively	AB505.1
AB505.1.2	324	M	NE	N	6.24873	3	1 hr per day, 5 days consecutively	AB505.1
AB505.1.3	324	M	NE	N	5.346	3	1 hr per day, 5 days consecutively	AB505.1
AB505.2.1	324	M	NE	N	6.07467	3	1 hr per day, 5 days consecutively	AB505.2
AB505.2.2	324	M	NE	N	5.30625	3	1 hr per day, 5 days consecutively	AB505.2
AB505.2.3	324	M	NE	N	5.32075	3	1 hr per day, 5 days consecutively	AB505.2
AB505.3.1	324	M	NE	N	5.555	3	1 hr per day, 5 days consecutively	AB505.3
AB505.3.2	324	M	NE	N	5.30725	3	1 hr per day, 5 days consecutively	AB505.3
AB505.3.3	324	M	NE	N	4.29842	3	1 hr per day, 5 days consecutively	AB505.3
AB505.4.1	324	M	NE	N	4.83183	3	1 hr per day, 5 days consecutively	AB505.4
AB505.4.2	324	M	NE	N	5.71775	3	1 hr per day, 5 days consecutively	AB505.4
AB505.4.3	324	M	NE	N	6.42108	3	1 hr per day, 5 days consecutively	AB505.4
AB505.5.1	324	M	NE	N	4.31873	3	1 hr per day, 5 days consecutively	AB505.5
AB505.5.2	324	M	NE	N	6.04458	3	1 hr per day, 5 days consecutively	AB505.5
AB505.5.3	324	M	NE	N	5.322	3	1 hr per day, 5 days consecutively	AB505.5
AB506.1.1	324	F	E	O	5.2105	3	1 hr per day, 5 days consecutively	AB506.1
AB506.1.2	324	F	E	O	3.88782	3	1 hr per day, 5 days consecutively	AB506.1
AB506.1.3	324	F	E	O	5.25755	3	1 hr per day, 5 days consecutively	AB506.1
AB506.2.1	324	F	E	O	4.55458	3	1 hr per day, 5 days consecutively	AB506.2
AB506.2.2	324	F	E	O	3.8865	3	1 hr per day, 5 days consecutively	AB506.2
AB506.2.3	324	F	E	O	3.61655	3	1 hr per day, 5 days consecutively	AB506.2
AB506.3.1	324	F	E	O	4.49255	3	1 hr per day, 5 days consecutively	AB506.3
AB506.3.2	324	F	E	O	3.08873	3	1 hr per day, 5 days consecutively	AB506.3
AB506.3.3	324	F	E	O	3.19991	3	1 hr per day, 5 days consecutively	AB506.3
AB506.4.1	324	F	E	O	5.69933	3	1 hr per day, 5 days consecutively	AB506.4
AB506.4.2	324	F	E	O	5.49983	3	1 hr per day, 5 days consecutively	AB506.4
AB506.4.3	324	F	E	O	3.75773	3	1 hr per day, 5 days consecutively	AB506.4
AB506.5.1	324	F	E	O	3.76364	3	1 hr per day, 5 days consecutively	AB506.5
AB506.5.2	324	F	E	O	3.662	3	1 hr per day, 5 days consecutively	AB506.5
AB506.5.3	324	F	E	O	3.57144	3	1 hr per day, 5 days consecutively	AB506.5
AB506.6.1	324	F	E	O	4.51345	3	1 hr per day, 5 days consecutively	AB506.6
AB506.6.2	324	F	E	O	4.2255	3	1 hr per day, 5 days consecutively	AB506.6
AB506.6.3	324	F	E	O	2.79275	3	1 hr per day, 5 days consecutively	AB506.6
AB507.1.1	324	F	E	N	5.93392	3	1 hr per day, 5 days consecutively	AB507.1
AB507.1.2	324	F	E	N	5.689	3	1 hr per day, 5 days consecutively	AB507.1
AB507.1.3	324	F	E	N	4.10275	3	1 hr per day, 5 days consecutively	AB507.1
AB507.2.1	324	F	E	N	4.84408	3	1 hr per day, 5 days consecutively	AB507.2
AB507.2.2	324	F	E	N	5.38955	3	1 hr per day, 5 days consecutively	AB507.2
AB507.2.3	324	F	E	N	3.72817	3	1 hr per day, 5 days consecutively	AB507.2
AB507.3.1	324	F	E	N	4.44583	3	1 hr per day, 5 days consecutively	AB507.3
AB507.3.2	324	F	E	N	3.39592	3	1 hr per day, 5 days consecutively	AB507.3
AB507.3.3	324	F	E	N	3.267	3	1 hr per day, 5 days consecutively	AB507.3
AB507.4.1	324	F	E	N	3.91108	3	1 hr per day, 5 days consecutively	AB507.4
AB507.4.2	324	F	E	N	5.5475	3	1 hr per day, 5 days consecutively	AB507.4
AB507.4.3	324	F	E	N	3.72827	3	1 hr per day, 5 days consecutively	AB507.4
AB507.5.1	324	F	E	N	5.51525	3	1 hr per day, 5 days consecutively	AB507.5
AB507.5.2	324	F	E	N	4.62608	3	1 hr per day, 5 days consecutively	AB507.5
AB507.5.3	324	F	E	N	4.40208	3	1 hr per day, 5 days consecutively	AB507.5
AB507.6.1	324	F	E	N	3.66917	3	1 hr per day, 5 days consecutively	AB507.6
AB507.6.2	324	F	E	N	4.07617	3	1 hr per day, 5 days consecutively	AB507.6
AB507.6.3	324	F	E	N	3.23408	3	1 hr per day, 5 days consecutively	AB507.6
AB508.1.1	324	F	C	O	3.77342	3	1 hr per day, 5 days consecutively	AB508.1
AB508.1.2	324	F	C	O	5.31109	3	1 hr per day, 5 days consecutively	AB508.1
AB508.1.3	324	F	C	O	4.56658	3	1 hr per day, 5 days consecutively	AB508.1
AB508.2.1	324	F	C	O	4.72845	3	1 hr per day, 5 days consecutively	AB508.2
AB508.2.2	324	F	C	O	4.48792	3	1 hr per day, 5 days consecutively	AB508.2
AB508.2.3	324	F	C	O	2.4765	3	1 hr per day, 5 days consecutively	AB508.2
AB508.3.1	324	F	C	O	4.3143	3	1 hr per day, 5 days consecutively	AB508.3
AB508.3.2	324	F	C	O	3.83456	3	1 hr per day, 5 days consecutively	AB508.3
AB508.3.3	324	F	C	O	3.7429	3	1 hr per day, 5 days consecutively	AB508.3
AB508.4.1	324	F	C	O	5.58367	3	1 hr per day, 5 days consecutively	AB508.4
AB508.4.2	324	F	C	O	4.60475	3	1 hr per day, 5 days consecutively	AB508.4
AB508.4.3	324	F	C	O	3.85567	3	1 hr per day, 5 days consecutively	AB508.4
AB508.5.1	324	F	C	O	2.85291	3	1 hr per day, 5 days consecutively	AB508.5
AB508.5.2	324	F	C	O	4.9913	3	1 hr per day, 5 days consecutively	AB508.5
AB508.5.3	324	F	C	O	4.70545	3	1 hr per day, 5 days consecutively	AB508.5
AB508.6.1	324	F	C	O	5.86875	3	1 hr per day, 5 days consecutively	AB508.6
AB508.6.2	324	F	C	O	4.99092	3	1 hr per day, 5 days consecutively	AB508.6
AB508.6.3	324	F	C	O	3.9985	3	1 hr per day, 5 days consecutively	AB508.6
AB509.1.1	324	F	C	N	2.99591	3	1 hr per day, 5 days consecutively	AB509.1
AB509.1.2	324	F	C	N	2.6105	3	1 hr per day, 5 days consecutively	AB509.1
AB509.1.3	324	F	C	N	2.83133	3	1 hr per day, 5 days consecutively	AB509.1
AB509.2.1	324	F	C	N	4.11045	3	1 hr per day, 5 days consecutively	AB509.2
AB509.2.2	324	F	C	N	3.88564	3	1 hr per day, 5 days consecutively	AB509.2
AB509.2.3	324	F	C	N	3.90408	3	1 hr per day, 5 days consecutively	AB509.2
AB509.3.1	324	F	C	N	3.38383	3	1 hr per day, 5 days consecutively	AB509.3
AB509.3.2	324	F	C	N	3.4465	3	1 hr per day, 5 days consecutively	AB509.3
AB509.3.3	324	F	C	N	1.78683	3	1 hr per day, 5 days consecutively	AB509.3
AB509.4.1	324	F	C	N	3.396	3	1 hr per day, 5 days consecutively	AB509.4
AB509.4.2	324	F	C	N	3.667	3	1 hr per day, 5 days consecutively	AB509.4
AB509.4.3	324	F	C	N	3.75383	3	1 hr per day, 5 days consecutively	AB509.4
AB509.5.1	324	F	C	N	4.7685	3	1 hr per day, 5 days consecutively	AB509.5
AB509.5.2	324	F	C	N	4.0458	3	1 hr per day, 5 days consecutively	AB509.5
AB509.5.3	324	F	C	N	2.45155	3	1 hr per day, 5 days consecutively	AB509.5
AB509.6.1	324	F	C	N	4.91442	3	1 hr per day, 5 days consecutively	AB509.6
AB509.6.2	324	F	C	N	3.98083	3	1 hr per day, 5 days consecutively	AB509.6
AB509.6.3	324	F	C	N	3.80873	3	1 hr per day, 5 days consecutively	AB509.6
AB510.1.1	324	F	NE	O	4.59383	3	1 hr per day, 5 days consecutively	AB510.1
AB510.1.2	324	F	NE	O	4.96475	3	1 hr per day, 5 days consecutively	AB510.1
AB510.1.3	324	F	NE	O	5.15733	3	1 hr per day, 5 days consecutively	AB510.1
AB510.2.1	324	F	NE	O	8.0565	3	1 hr per day, 5 days consecutively	AB510.2
AB510.2.2	324	F	NE	O	5.201	3	1 hr per day, 5 days consecutively	AB510.2
AB510.2.3	324	F	NE	O	6.969	3	1 hr per day, 5 days consecutively	AB510.2
AB510.3.1	324	F	NE	O	4.37025	3	1 hr per day, 5 days consecutively	AB510.3
AB510.3.2	324	F	NE	O	4.19483	3	1 hr per day, 5 days consecutively	AB510.3
AB510.3.3	324	F	NE	O	4.086	3	1 hr per day, 5 days consecutively	AB510.3
AB510.4.1	324	F	NE	O	3.599	3	1 hr per day, 5 days consecutively	AB510.4
AB510.4.2	324	F	NE	O	2.57442	3	1 hr per day, 5 days consecutively	AB510.4
AB510.4.3	324	F	NE	O	3.18333	3	1 hr per day, 5 days consecutively	AB510.4
AB510.5.1	324	F	NE	O	2.63742	3	1 hr per day, 5 days consecutively	AB510.5
AB510.5.2	324	F	NE	O	3.8325	3	1 hr per day, 5 days consecutively	AB510.5
AB510.5.3	324	F	NE	O	4.268	3	1 hr per day, 5 days consecutively	AB510.5
AB510.6.1	324	F	NE	O	4.7133	3	1 hr per day, 5 days consecutively	AB510.6
AB510.6.2	324	F	NE	O	4.3194	3	1 hr per day, 5 days consecutively	AB510.6
AB510.6.3	324	F	NE	O	4.2464	3	1 hr per day, 5 days consecutively	AB510.6
AB511.1.1	324	F	NE	N	4.61358	3	1 hr per day, 5 days consecutively	AB511.1
AB511.1.2	324	F	NE	N	5.23375	3	1 hr per day, 5 days consecutively	AB511.1
AB511.1.3	324	F	NE	N	3.39055	3	1 hr per day, 5 days consecutively	AB511.1
AB511.2.1	324	F	NE	N	4.78325	3	1 hr per day, 5 days consecutively	AB511.2
AB511.2.2	324	F	NE	N	4.623	3	1 hr per day, 5 days consecutively	AB511.2
AB511.2.3	324	F	NE	N	3.70283	3	1 hr per day, 5 days consecutively	AB511.2
AB511.3.1	324	F	NE	N	3.70827	3	1 hr per day, 5 days consecutively	AB511.3
AB511.3.2	324	F	NE	N	4.74777	3	1 hr per day, 5 days consecutively	AB511.3
AB511.3.3	324	F	NE	N	5.29742	3	1 hr per day, 5 days consecutively	AB511.3
AB511.4.1	324	F	NE	N	3.60775	3	1 hr per day, 5 days consecutively	AB511.4
AB511.4.2	324	F	NE	N	5.32892	3	1 hr per day, 5 days consecutively	AB511.4
AB511.4.3	324	F	NE	N	3.39108	3	1 hr per day, 5 days consecutively	AB511.4
AB511.5.1	324	F	NE	N	5.90508	3	1 hr per day, 5 days consecutively	AB511.5
AB511.5.2	324	F	NE	N	3.30791	3	1 hr per day, 5 days consecutively	AB511.5
AB511.5.3	324	F	NE	N	3.48633	3	1 hr per day, 5 days consecutively	AB511.5
AB511.6.1	324	F	NE	N	4.3688	3	1 hr per day, 5 days consecutively	AB511.6
AB511.6.2	324	F	NE	N	2.96127	3	1 hr per day, 5 days consecutively	AB511.6
AB511.6.3	324	F	NE	N	4.30045	3	1 hr per day, 5 days consecutively	AB511.6
AB600.1	900	M	E	O	4.5717	4	1 hr per day, 5 days consecutively	AB600.1
AB600.1	900	M	E	O	5.5207	4	1 hr per day, 5 days consecutively	AB600.1
AB600.1	900	M	E	O	3.2267	4	1 hr per day, 5 days consecutively	AB600.1
AB600.2	900	M	E	O	4.6246	4	1 hr per day, 5 days consecutively	AB600.2
AB600.2	900	M	E	O	4.7667	4	1 hr per day, 5 days consecutively	AB600.2
AB600.2	900	M	E	O	5.0434	4	1 hr per day, 5 days consecutively	AB600.2
AB600.3	900	M	E	O	4.9129	4	1 hr per day, 5 days consecutively	AB600.3
AB600.3	900	M	E	O	6.0183	4	1 hr per day, 5 days consecutively	AB600.3
AB600.3	900	M	E	O	4.6651	4	1 hr per day, 5 days consecutively	AB600.3
AB600.4	900	M	E	O	5.0166	4	1 hr per day, 5 days consecutively	AB600.4
AB600.4	900	M	E	O	3.8029	4	1 hr per day, 5 days consecutively	AB600.4
AB600.4	900	M	E	O	5.0327	4	1 hr per day, 5 days consecutively	AB600.4
AB600.5	900	M	E	O	6.563	4	1 hr per day, 5 days consecutively	AB600.5
AB600.5	900	M	E	O	5.9721	4	1 hr per day, 5 days consecutively	AB600.5
AB600.5	900	M	E	O	4.7475	4	1 hr per day, 5 days consecutively	AB600.5
AB601.1	900	M	E	N	4.8676	4	1 hr per day, 5 days consecutively	AB601.1
AB601.1	900	M	E	N	5.5251	4	1 hr per day, 5 days consecutively	AB601.1
AB601.1	900	M	E	N	4.8124	4	1 hr per day, 5 days consecutively	AB601.1
AB601.2	900	M	E	N	3.5515	4	1 hr per day, 5 days consecutively	AB601.2
AB601.2	900	M	E	N	6.2514	4	1 hr per day, 5 days consecutively	AB601.2
AB601.2	900	M	E	N	4.0661	4	1 hr per day, 5 days consecutively	AB601.2
AB601.3	900	M	E	N	5.7167	4	1 hr per day, 5 days consecutively	AB601.3
AB601.3	900	M	E	N	5.1065	4	1 hr per day, 5 days consecutively	AB601.3
AB601.3	900	M	E	N	5.6912	4	1 hr per day, 5 days consecutively	AB601.3
AB601.4	900	M	E	N	4.4698	4	1 hr per day, 5 days consecutively	AB601.4
AB601.4	900	M	E	N	6.4147	4	1 hr per day, 5 days consecutively	AB601.4
AB601.4	900	M	E	N	5.56	4	1 hr per day, 5 days consecutively	AB601.4
AB601.5	900	M	E	N	4.5219	4	1 hr per day, 5 days consecutively	AB601.5
AB601.5	900	M	E	N	4.0727	4	1 hr per day, 5 days consecutively	AB601.5
AB601.5	900	M	E	N	4.2405	4	1 hr per day, 5 days consecutively	AB601.5
AB602.1	900	M	C	O	4.0375	4	1 hr per day, 5 days consecutively	AB602.1
AB602.1	900	M	C	O	4.1909	4	1 hr per day, 5 days consecutively	AB602.1
AB602.1	900	M	C	O	4.1153	4	1 hr per day, 5 days consecutively	AB602.1
AB602.2	900	M	C	O	5.1357	4	1 hr per day, 5 days consecutively	AB602.2
AB602.2	900	M	C	O	4.9557	4	1 hr per day, 5 days consecutively	AB602.2
AB602.2	900	M	C	O	4.7231	4	1 hr per day, 5 days consecutively	AB602.2
AB602.3	900	M	C	O	5.9409	4	1 hr per day, 5 days consecutively	AB602.3
AB602.3	900	M	C	O	5.712	4	1 hr per day, 5 days consecutively	AB602.3
AB602.3	900	M	C	O	5.4135	4	1 hr per day, 5 days consecutively	AB602.3
AB602.4	900	M	C	O	4.8842	4	1 hr per day, 5 days consecutively	AB602.4
AB602.4	900	M	C	O	2.4267	4	1 hr per day, 5 days consecutively	AB602.4
AB602.4	900	M	C	O	3.4072	4	1 hr per day, 5 days consecutively	AB602.4
AB602.5	900	M	C	O	7.0881	4	1 hr per day, 5 days consecutively	AB602.5
AB602.5	900	M	C	O	5.164	4	1 hr per day, 5 days consecutively	AB602.5
AB602.5	900	M	C	O	5.8106	4	1 hr per day, 5 days consecutively	AB602.5
AB603.1	900	M	C	N	4.7054	4	1 hr per day, 5 days consecutively	AB603.1
AB603.1	900	M	C	N	5.7851	4	1 hr per day, 5 days consecutively	AB603.1
AB603.1	900	M	C	N	3.8034	4	1 hr per day, 5 days consecutively	AB603.1
AB603.2	900	M	C	N	4.3505	4	1 hr per day, 5 days consecutively	AB603.2
AB603.2	900	M	C	N	3.4155	4	1 hr per day, 5 days consecutively	AB603.2
AB603.2	900	M	C	N	4.5869	4	1 hr per day, 5 days consecutively	AB603.2
AB603.3	900	M	C	N	4.7088	4	1 hr per day, 5 days consecutively	AB603.3
AB603.3	900	M	C	N	5.0072	4	1 hr per day, 5 days consecutively	AB603.3
AB603.3	900	M	C	N	5.8125	4	1 hr per day, 5 days consecutively	AB603.3
AB603.4	900	M	C	N	5.1601	4	1 hr per day, 5 days consecutively	AB603.4
AB603.4	900	M	C	N	4.0377	4	1 hr per day, 5 days consecutively	AB603.4
AB603.4	900	M	C	N	4.2729	4	1 hr per day, 5 days consecutively	AB603.4
AB603.5	900	M	C	N	5.8512	4	1 hr per day, 5 days consecutively	AB603.5
AB603.5	900	M	C	N	6.4259	4	1 hr per day, 5 days consecutively	AB603.5
AB603.5	900	M	C	N	5.1253	4	1 hr per day, 5 days consecutively	AB603.5
AB604.1	900	M	NE	O	5.971	4	1 hr per day, 5 days consecutively	AB604.1
AB604.1	900	M	NE	O	4.1035	4	1 hr per day, 5 days consecutively	AB604.1
AB604.1	900	M	NE	O	4.1459	4	1 hr per day, 5 days consecutively	AB604.1
AB604.2	900	M	NE	O	5.823	4	1 hr per day, 5 days consecutively	AB604.2
AB604.2	900	M	NE	O	5.4405	4	1 hr per day, 5 days consecutively	AB604.2
AB604.2	900	M	NE	O	4.2428	4	1 hr per day, 5 days consecutively	AB604.2
AB604.3	900	M	NE	O	5.1444	4	1 hr per day, 5 days consecutively	AB604.3
AB604.3	900	M	NE	O	5.4444	4	1 hr per day, 5 days consecutively	AB604.3
AB604.3	900	M	NE	O	6.0485	4	1 hr per day, 5 days consecutively	AB604.3
AB604.4	900	M	NE	O	4.1538	4	1 hr per day, 5 days consecutively	AB604.4
AB604.4	900	M	NE	O	5.2238	4	1 hr per day, 5 days consecutively	AB604.4
AB604.4	900	M	NE	O	5.4686	4	1 hr per day, 5 days consecutively	AB604.4
AB604.5	900	M	NE	O	4.881	4	1 hr per day, 5 days consecutively	AB604.5
AB604.5	900	M	NE	O	4.6629	4	1 hr per day, 5 days consecutively	AB604.5
AB604.5	900	M	NE	O	4.9231	4	1 hr per day, 5 days consecutively	AB604.5
AB605.1	900	M	NE	N	2.497	4	1 hr per day, 5 days consecutively	AB605.1
AB605.1	900	M	NE	N	3.9764	4	1 hr per day, 5 days consecutively	AB605.1
AB605.1	900	M	NE	N	4.8764	4	1 hr per day, 5 days consecutively	AB605.1
AB605.2	900	M	NE	N	4.7138	4	1 hr per day, 5 days consecutively	AB605.2
AB605.2	900	M	NE	N	4.8895	4	1 hr per day, 5 days consecutively	AB605.2
AB605.2	900	M	NE	N	4.4589	4	1 hr per day, 5 days consecutively	AB605.2
AB605.3	900	M	NE	N	5.513	4	1 hr per day, 5 days consecutively	AB605.3
AB605.3	900	M	NE	N	5.7972	4	1 hr per day, 5 days consecutively	AB605.3
AB605.3	900	M	NE	N	5.7465	4	1 hr per day, 5 days consecutively	AB605.3
AB605.4	900	M	NE	N	5.9494	4	1 hr per day, 5 days consecutively	AB605.4
AB605.4	900	M	NE	N	5.8864	4	1 hr per day, 5 days consecutively	AB605.4
AB605.4	900	M	NE	N	4.7895	4	1 hr per day, 5 days consecutively	AB605.4
AB605.5	900	M	NE	N	4.6519	4	1 hr per day, 5 days consecutively	AB605.5
AB605.5	900	M	NE	N	4.3202	4	1 hr per day, 5 days consecutively	AB605.5
AB605.5	900	M	NE	N	4.6336	4	1 hr per day, 5 days consecutively	AB605.5
AB606.1	900	F	E	O	4.6195	4	1 hr per day, 5 days consecutively	AB606.1
AB606.1	900	F	E	O	4.5065	4	1 hr per day, 5 days consecutively	AB606.1
AB606.1	900	F	E	O	4.318	4	1 hr per day, 5 days consecutively	AB606.1
AB606.2	900	F	E	O	3.6662	4	1 hr per day, 5 days consecutively	AB606.2
AB606.2	900	F	E	O	3.0962	4	1 hr per day, 5 days consecutively	AB606.2
AB606.3	900	F	E	O	4.1416	4	1 hr per day, 5 days consecutively	AB606.3
AB606.3	900	F	E	O	3.0475	4	1 hr per day, 5 days consecutively	AB606.3
AB606.3	900	F	E	O	2.9613	4	1 hr per day, 5 days consecutively	AB606.3
AB606.4	900	F	E	O	3.6347	4	1 hr per day, 5 days consecutively	AB606.4
AB606.4	900	F	E	O	3.0195	4	1 hr per day, 5 days consecutively	AB606.4
AB606.4	900	F	E	O	4.3568	4	1 hr per day, 5 days consecutively	AB606.4
AB606.5	900	F	E	O	4.9026	4	1 hr per day, 5 days consecutively	AB606.5
AB606.5	900	F	E	O	4.0986	4	1 hr per day, 5 days consecutively	AB606.5
AB606.5	900	F	E	O	3.7796	4	1 hr per day, 5 days consecutively	AB606.5
AB607.1	900	F	E	N	4.5189	4	1 hr per day, 5 days consecutively	AB607.1
AB607.1	900	F	E	N	3.662	4	1 hr per day, 5 days consecutively	AB607.1
AB607.1	900	F	E	N	2.7874	4	1 hr per day, 5 days consecutively	AB607.1
AB607.2	900	F	E	N	4.027	4	1 hr per day, 5 days consecutively	AB607.2
AB607.2	900	F	E	N	4.1953	4	1 hr per day, 5 days consecutively	AB607.2
AB607.2	900	F	E	N	2.5002	4	1 hr per day, 5 days consecutively	AB607.2
AB607.3	900	F	E	N	4.6632	4	1 hr per day, 5 days consecutively	AB607.3
AB607.3	900	F	E	N	3.2235	4	1 hr per day, 5 days consecutively	AB607.3
AB607.3	900	F	E	N	3.5604	4	1 hr per day, 5 days consecutively	AB607.3
AB607.4	900	F	E	N	3.5751	4	1 hr per day, 5 days consecutively	AB607.4
AB607.4	900	F	E	N	4.034	4	1 hr per day, 5 days consecutively	AB607.4
AB607.4	900	F	E	N	4.0234	4	1 hr per day, 5 days consecutively	AB607.4
AB607.5	900	F	E	N	3.5732	4	1 hr per day, 5 days consecutively	AB607.5
AB607.5	900	F	E	N	3.1579	4	1 hr per day, 5 days consecutively	AB607.5
AB607.5	900	F	E	N	3.3969	4	1 hr per day, 5 days consecutively	AB607.5
AB608.1	900	F	C	O	2.3147	4	1 hr per day, 5 days consecutively	AB608.1
AB608.1	900	F	C	O	2.9548	4	1 hr per day, 5 days consecutively	AB608.1
AB608.1	900	F	C	O	1.722	4	1 hr per day, 5 days consecutively	AB608.1
AB608.2	900	F	C	O	2.725	4	1 hr per day, 5 days consecutively	AB608.2
AB608.2	900	F	C	O	3.1297	4	1 hr per day, 5 days consecutively	AB608.2
AB608.2	900	F	C	O	2.6535	4	1 hr per day, 5 days consecutively	AB608.2
AB608.3	900	F	C	O	2.4584	4	1 hr per day, 5 days consecutively	AB608.3
AB608.3	900	F	C	O	1.8888	4	1 hr per day, 5 days consecutively	AB608.3
AB608.3	900	F	C	O	2.5842	4	1 hr per day, 5 days consecutively	AB608.3
AB608.4	900	F	C	O	2.9734	4	1 hr per day, 5 days consecutively	AB608.4
AB608.4	900	F	C	O	4.3134	4	1 hr per day, 5 days consecutively	AB608.4
AB608.4	900	F	C	O	2.9218	4	1 hr per day, 5 days consecutively	AB608.4
AB608.5	900	F	C	O	2.3151	4	1 hr per day, 5 days consecutively	AB608.5
AB608.5	900	F	C	O	2.9519	4	1 hr per day, 5 days consecutively	AB608.5
AB608.5	900	F	C	O	3.2721	4	1 hr per day, 5 days consecutively	AB608.5
AB609.1	900	F	C	N	4.5058	4	1 hr per day, 5 days consecutively	AB609.1
AB609.1	900	F	C	N	4.0548	4	1 hr per day, 5 days consecutively	AB609.1
AB609.1	900	F	C	N	3.967	4	1 hr per day, 5 days consecutively	AB609.1
AB609.2	900	F	C	N	3.1483	4	1 hr per day, 5 days consecutively	AB609.2
AB609.2	900	F	C	N	5.0291	4	1 hr per day, 5 days consecutively	AB609.2
AB609.2	900	F	C	N	4.4636	4	1 hr per day, 5 days consecutively	AB609.2
AB609.3	900	F	C	N	4.1305	4	1 hr per day, 5 days consecutively	AB609.3
AB609.3	900	F	C	N	3.6367	4	1 hr per day, 5 days consecutively	AB609.3
AB609.3	900	F	C	N	3.9844	4	1 hr per day, 5 days consecutively	AB609.3
AB609.4	900	F	C	N	3.8916	4	1 hr per day, 5 days consecutively	AB609.4
AB609.4	900	F	C	N	3.6449	4	1 hr per day, 5 days consecutively	AB609.4
AB609.4	900	F	C	N	3.777	4	1 hr per day, 5 days consecutively	AB609.4
AB609.5	900	F	C	N	2.8471	4	1 hr per day, 5 days consecutively	AB609.5
AB609.5	900	F	C	N	2.4334	4	1 hr per day, 5 days consecutively	AB609.5
AB609.5	900	F	C	N	3.5209	4	1 hr per day, 5 days consecutively	AB609.5
AB610.1	900	F	NE	O	2.6391	4	1 hr per day, 5 days consecutively	AB610.1
AB610.1	900	F	NE	O	3.3	4	1 hr per day, 5 days consecutively	AB610.1
AB610.1	900	F	NE	O	3.2633	4	1 hr per day, 5 days consecutively	AB610.1
AB610.2	900	F	NE	O	2.7752	4	1 hr per day, 5 days consecutively	AB610.2
AB610.2	900	F	NE	O	2.7019	4	1 hr per day, 5 days consecutively	AB610.2
AB610.2	900	F	NE	O	2.5249	4	1 hr per day, 5 days consecutively	AB610.2
AB610.3	900	F	NE	O	3.7782	4	1 hr per day, 5 days consecutively	AB610.3
AB610.3	900	F	NE	O	2.9091	4	1 hr per day, 5 days consecutively	AB610.3
AB610.3	900	F	NE	O	3.2266	4	1 hr per day, 5 days consecutively	AB610.3
AB610.4	900	F	NE	O	3.2467	4	1 hr per day, 5 days consecutively	AB610.4
AB610.4	900	F	NE	O	2.2994	4	1 hr per day, 5 days consecutively	AB610.4
AB610.4	900	F	NE	O	3.288	4	1 hr per day, 5 days consecutively	AB610.4
AB610.5	900	F	NE	O	3.5992	4	1 hr per day, 5 days consecutively	AB610.5
AB610.5	900	F	NE	O	3.4043	4	1 hr per day, 5 days consecutively	AB610.5
AB610.5	900	F	NE	O	3.8626	4	1 hr per day, 5 days consecutively	AB610.5
AB611.1	900	F	NE	N	4.9267	4	1 hr per day, 5 days consecutively	AB611.1
AB611.1	900	F	NE	N	4.9772	4	1 hr per day, 5 days consecutively	AB611.1
AB611.1	900	F	NE	N	2.7639	4	1 hr per day, 5 days consecutively	AB611.1
AB611.2	900	F	NE	N	3.661	4	1 hr per day, 5 days consecutively	AB611.2
AB611.2	900	F	NE	N	3.5895	4	1 hr per day, 5 days consecutively	AB611.2
AB611.2	900	F	NE	N	3.5156	4	1 hr per day, 5 days consecutively	AB611.2
AB611.3	900	F	NE	N	3.1115	4	1 hr per day, 5 days consecutively	AB611.3
AB611.3	900	F	NE	N	4.1439	4	1 hr per day, 5 days consecutively	AB611.3
AB611.3	900	F	NE	N	3.0801	4	1 hr per day, 5 days consecutively	AB611.3
AB611.4	900	F	NE	N	3.2678	4	1 hr per day, 5 days consecutively	AB611.4
AB611.4	900	F	NE	N	3.1818	4	1 hr per day, 5 days consecutively	AB611.4
AB611.4	900	F	NE	N	3.4727	4	1 hr per day, 5 days consecutively	AB611.4
AB611.5	900	F	NE	N	3.201	4	1 hr per day, 5 days consecutively	AB611.5
AB611.5	900	F	NE	N	2.1921	4	1 hr per day, 5 days consecutively	AB611.5
AB611.5	900	F	NE	N	1.928	4	1 hr per day, 5 days consecutively	AB611.5
AB700.1	437	M	E	O	2.2514	4	1 hr per day, 5 days consecutively	AB700.1
AB700.1	437	M	E	O	1.4717	4	1 hr per day, 5 days consecutively	AB700.1
AB700.1	437	M	E	O	3.7612	4	1 hr per day, 5 days consecutively	AB700.1
AB700.2	437	M	E	O	2.0167	4	1 hr per day, 5 days consecutively	AB700.2
AB700.2	437	M	E	O	4.0404	4	1 hr per day, 5 days consecutively	AB700.2
AB700.2	437	M	E	O	2.5692	4	1 hr per day, 5 days consecutively	AB700.2
AB700.3	437	M	E	O	3.2754	4	1 hr per day, 5 days consecutively	AB700.3
AB700.3	437	M	E	O	2.754	4	1 hr per day, 5 days consecutively	AB700.3
AB700.3	437	M	E	O	2.4083	4	1 hr per day, 5 days consecutively	AB700.3
AB700.4	437	M	E	O	3.6002	4	1 hr per day, 5 days consecutively	AB700.4
AB700.4	437	M	E	O	3.0635	4	1 hr per day, 5 days consecutively	AB700.4
AB700.4	437	M	E	O	3.5875	4	1 hr per day, 5 days consecutively	AB700.4
AB700.5	437	M	E	O	3.5188	4	1 hr per day, 5 days consecutively	AB700.5
AB700.5	437	M	E	O	3.0302	4	1 hr per day, 5 days consecutively	AB700.5
AB700.5	437	M	E	O	3.6012	4	1 hr per day, 5 days consecutively	AB700.5
AB701.1	437	M	E	N	3.384	4	1 hr per day, 5 days consecutively	AB701.1
AB701.1	437	M	E	N	3.7558	4	1 hr per day, 5 days consecutively	AB701.1
AB701.1	437	M	E	N	2.2245	4	1 hr per day, 5 days consecutively	AB701.1
AB701.2	437	M	E	N	4.1416	4	1 hr per day, 5 days consecutively	AB701.2
AB701.2	437	M	E	N	2.8227	4	1 hr per day, 5 days consecutively	AB701.2
AB701.2	437	M	E	N	2.2409	4	1 hr per day, 5 days consecutively	AB701.2
AB701.3	437	M	E	N	1.9085	4	1 hr per day, 5 days consecutively	AB701.3
AB701.3	437	M	E	N	2.055	4	1 hr per day, 5 days consecutively	AB701.3
AB701.3	437	M	E	N	3.3408	4	1 hr per day, 5 days consecutively	AB701.3
AB701.4	437	M	E	N	3.3111	4	1 hr per day, 5 days consecutively	AB701.4
AB701.4	437	M	E	N	3.012	4	1 hr per day, 5 days consecutively	AB701.4
AB701.4	437	M	E	N	1.7479	4	1 hr per day, 5 days consecutively	AB701.4
AB701.5	437	M	E	N	4.2934	4	1 hr per day, 5 days consecutively	AB701.5
AB701.5	437	M	E	N	2.2151	4	1 hr per day, 5 days consecutively	AB701.5
AB701.5	437	M	E	N	3.2006	4	1 hr per day, 5 days consecutively	AB701.5
AB702.1	437	M	C	O	3.9618	4	1 hr per day, 5 days consecutively	AB702.1
AB702.1	437	M	C	O	2.5224	4	1 hr per day, 5 days consecutively	AB702.1
AB702.1	437	M	C	O	4.6695	4	1 hr per day, 5 days consecutively	AB702.1
AB702.2	437	M	C	O	3.3289	4	1 hr per day, 5 days consecutively	AB702.2
AB702.2	437	M	C	O	2.7658	4	1 hr per day, 5 days consecutively	AB702.2
AB702.2	437	M	C	O	1.8741	4	1 hr per day, 5 days consecutively	AB702.2
AB702.3	437	M	C	O	2.9281	4	1 hr per day, 5 days consecutively	AB702.3
AB702.3	437	M	C	O	1.9034	4	1 hr per day, 5 days consecutively	AB702.3
AB702.3	437	M	C	O	1.7826	4	1 hr per day, 5 days consecutively	AB702.3
AB702.4	437	M	C	O	2.7296	4	1 hr per day, 5 days consecutively	AB702.4
AB702.4	437	M	C	O	3.4986	4	1 hr per day, 5 days consecutively	AB702.4
AB702.4	437	M	C	O	3.1672	4	1 hr per day, 5 days consecutively	AB702.4
AB702.5	437	M	C	O	4.0536	4	1 hr per day, 5 days consecutively	AB702.5
AB702.5	437	M	C	O	2.8017	4	1 hr per day, 5 days consecutively	AB702.5
AB702.5	437	M	C	O	4.7044	4	1 hr per day, 5 days consecutively	AB702.5
AB703.1	437	M	C	N	1.7324	4	1 hr per day, 5 days consecutively	AB703.1
AB703.1	437	M	C	N	2.0159	4	1 hr per day, 5 days consecutively	AB703.1
AB703.1	437	M	C	N	3.1568	4	1 hr per day, 5 days consecutively	AB703.1
AB703.2	437	M	C	N	3.2494	4	1 hr per day, 5 days consecutively	AB703.2
AB703.2	437	M	C	N	2.7329	4	1 hr per day, 5 days consecutively	AB703.2
AB703.2	437	M	C	N	1.6728	4	1 hr per day, 5 days consecutively	AB703.2
AB703.3	437	M	C	N	4.2883	4	1 hr per day, 5 days consecutively	AB703.3
AB703.3	437	M	C	N	4.0161	4	1 hr per day, 5 days consecutively	AB703.3
AB703.3	437	M	C	N	3.7656	4	1 hr per day, 5 days consecutively	AB703.3
AB703.4	437	M	C	N	3.9221	4	1 hr per day, 5 days consecutively	AB703.4
AB703.4	437	M	C	N	1.9392	4	1 hr per day, 5 days consecutively	AB703.4
AB703.4	437	M	C	N	1.2367	4	1 hr per day, 5 days consecutively	AB703.4
AB703.5	437	M	C	N	3.3821	4	1 hr per day, 5 days consecutively	AB703.5
AB703.5	437	M	C	N	2.105	4	1 hr per day, 5 days consecutively	AB703.5
AB703.5	437	M	C	N	1.9557	4	1 hr per day, 5 days consecutively	AB703.5
AB704.1	437	M	NE	O	2.3312	4	1 hr per day, 5 days consecutively	AB704.1
AB704.1	437	M	NE	O	2.4029	4	1 hr per day, 5 days consecutively	AB704.1
AB704.1	437	M	NE	O	2.113	4	1 hr per day, 5 days consecutively	AB704.1
AB704.2	437	M	NE	O	3.2669	4	1 hr per day, 5 days consecutively	AB704.2
AB704.2	437	M	NE	O	3.1891	4	1 hr per day, 5 days consecutively	AB704.2
AB704.2	437	M	NE	O	3.818	4	1 hr per day, 5 days consecutively	AB704.2
AB704.3	437	M	NE	O	3.9214	4	1 hr per day, 5 days consecutively	AB704.3
AB704.3	437	M	NE	O	2.5718	4	1 hr per day, 5 days consecutively	AB704.3
AB704.3	437	M	NE	O	2.8158	4	1 hr per day, 5 days consecutively	AB704.3
AB704.4	437	M	NE	O	2.5614	4	1 hr per day, 5 days consecutively	AB704.4
AB704.4	437	M	NE	O	3.7814	4	1 hr per day, 5 days consecutively	AB704.4
AB704.4	437	M	NE	O	3.0608	4	1 hr per day, 5 days consecutively	AB704.4
AB704.5	437	M	NE	O	3.2827	4	1 hr per day, 5 days consecutively	AB704.5
AB704.5	437	M	NE	O	1.9202	4	1 hr per day, 5 days consecutively	AB704.5
AB704.5	437	M	NE	O	2.6292	4	1 hr per day, 5 days consecutively	AB704.5
AB705.1	437	M	NE	N	3.3549	4	1 hr per day, 5 days consecutively	AB705.1
AB705.1	437	M	NE	N	3.0479	4	1 hr per day, 5 days consecutively	AB705.1
AB705.1	437	M	NE	N	2.5948	4	1 hr per day, 5 days consecutively	AB705.1
AB705.2	437	M	NE	N	3.0176	4	1 hr per day, 5 days consecutively	AB705.2
AB705.2	437	M	NE	N	2.5538	4	1 hr per day, 5 days consecutively	AB705.2
AB705.2	437	M	NE	N	1.946	4	1 hr per day, 5 days consecutively	AB705.2
AB705.3	437	M	NE	N	4.4782	4	1 hr per day, 5 days consecutively	AB705.3
AB705.3	437	M	NE	N	2.8422	4	1 hr per day, 5 days consecutively	AB705.3
AB705.3	437	M	NE	N	3.6235	4	1 hr per day, 5 days consecutively	AB705.3
AB705.4	437	M	NE	N	4.6447	4	1 hr per day, 5 days consecutively	AB705.4
AB705.4	437	M	NE	N	3.2225	4	1 hr per day, 5 days consecutively	AB705.4
AB705.4	437	M	NE	N	2.9791	4	1 hr per day, 5 days consecutively	AB705.4
AB705.5	437	M	NE	N	2.2298	4	1 hr per day, 5 days consecutively	AB705.5
AB705.5	437	M	NE	N	3.0816	4	1 hr per day, 5 days consecutively	AB705.5
AB705.5	437	M	NE	N	2.7409	4	1 hr per day, 5 days consecutively	AB705.5
AB706.1	437	F	E	O	2.0056	4	1 hr per day, 5 days consecutively	AB706.1
AB706.1	437	F	E	O	2.0886	4	1 hr per day, 5 days consecutively	AB706.1
AB706.1	437	F	E	O	1.7137	4	1 hr per day, 5 days consecutively	AB706.1
AB706.2	437	F	E	O	2.3348	4	1 hr per day, 5 days consecutively	AB706.2
AB706.2	437	F	E	O	1.4878	4	1 hr per day, 5 days consecutively	AB706.2
AB706.2	437	F	E	O	1.5565	4	1 hr per day, 5 days consecutively	AB706.2
AB706.3	437	F	E	O	2.6859	4	1 hr per day, 5 days consecutively	AB706.3
AB706.3	437	F	E	O	2.6243	4	1 hr per day, 5 days consecutively	AB706.3
AB706.3	437	F	E	O	1.6554	4	1 hr per day, 5 days consecutively	AB706.3
AB706.4	437	F	E	O	2.0693	4	1 hr per day, 5 days consecutively	AB706.4
AB706.4	437	F	E	O	3.6351	4	1 hr per day, 5 days consecutively	AB706.4
AB706.4	437	F	E	O	1.5846	4	1 hr per day, 5 days consecutively	AB706.4
AB706.5	437	F	E	O	2.2512	4	1 hr per day, 5 days consecutively	AB706.5
AB706.5	437	F	E	O	3.367	4	1 hr per day, 5 days consecutively	AB706.5
AB706.5	437	F	E	O	2.4254	4	1 hr per day, 5 days consecutively	AB706.5
AB707.1	437	F	E	N	2.7866	4	1 hr per day, 5 days consecutively	AB707.1
AB707.1	437	F	E	N	3.0562	4	1 hr per day, 5 days consecutively	AB707.1
AB707.1	437	F	E	N	1.4321	4	1 hr per day, 5 days consecutively	AB707.1
AB707.2	437	F	E	N	2.2973	4	1 hr per day, 5 days consecutively	AB707.2
AB707.2	437	F	E	N	1.447	4	1 hr per day, 5 days consecutively	AB707.2
AB707.2	437	F	E	N	0.6735	4	1 hr per day, 5 days consecutively	AB707.2
AB707.3	437	F	E	N	2.9256	4	1 hr per day, 5 days consecutively	AB707.3
AB707.3	437	F	E	N	2.3382	4	1 hr per day, 5 days consecutively	AB707.3
AB707.3	437	F	E	N	3.925	4	1 hr per day, 5 days consecutively	AB707.3
AB707.4	437	F	E	N	2.257	4	1 hr per day, 5 days consecutively	AB707.4
AB707.4	437	F	E	N	2.4311	4	1 hr per day, 5 days consecutively	AB707.4
AB707.4	437	F	E	N	2.8992	4	1 hr per day, 5 days consecutively	AB707.4
AB707.5	437	F	E	N	2.9779	4	1 hr per day, 5 days consecutively	AB707.5
AB707.5	437	F	E	N	1.5104	4	1 hr per day, 5 days consecutively	AB707.5
AB707.5	437	F	E	N	2.4118	4	1 hr per day, 5 days consecutively	AB707.5
AB708.1	437	F	C	O	2.6063	4	1 hr per day, 5 days consecutively	AB708.1
AB708.1	437	F	C	O	1.7531	4	1 hr per day, 5 days consecutively	AB708.1
AB708.1	437	F	C	O	2.1951	4	1 hr per day, 5 days consecutively	AB708.1
AB708.2	437	F	C	O	3.2243	4	1 hr per day, 5 days consecutively	AB708.2
AB708.2	437	F	C	O	3.076	4	1 hr per day, 5 days consecutively	AB708.2
AB708.2	437	F	C	O	1.9002	4	1 hr per day, 5 days consecutively	AB708.2
AB708.3	437	F	C	O	1.7111	4	1 hr per day, 5 days consecutively	AB708.3
AB708.3	437	F	C	O	1.3695	4	1 hr per day, 5 days consecutively	AB708.3
AB708.3	437	F	C	O	1.5829	4	1 hr per day, 5 days consecutively	AB708.3
AB708.4	437	F	C	O	1.6983	4	1 hr per day, 5 days consecutively	AB708.4
AB708.4	437	F	C	O	1.8211	4	1 hr per day, 5 days consecutively	AB708.4
AB708.4	437	F	C	O	2.0604	4	1 hr per day, 5 days consecutively	AB708.4
AB708.5	437	F	C	O	3.6994	4	1 hr per day, 5 days consecutively	AB708.5
AB708.5	437	F	C	O	2.4699	4	1 hr per day, 5 days consecutively	AB708.5
AB708.5	437	F	C	O	1.6771	4	1 hr per day, 5 days consecutively	AB708.5
AB709.1	437	F	C	N	3.1012	4	1 hr per day, 5 days consecutively	AB709.1
AB709.1	437	F	C	N	1.5997	4	1 hr per day, 5 days consecutively	AB709.1
AB709.1	437	F	C	N	2.7173	4	1 hr per day, 5 days consecutively	AB709.1
AB709.2	437	F	C	N	1.134	4	1 hr per day, 5 days consecutively	AB709.2
AB709.2	437	F	C	N	0.6888	4	1 hr per day, 5 days consecutively	AB709.2
AB709.2	437	F	C	N	0.7718	4	1 hr per day, 5 days consecutively	AB709.2
AB709.3	437	F	C	N	1.8999	4	1 hr per day, 5 days consecutively	AB709.3
AB709.3	437	F	C	N	1.3085	4	1 hr per day, 5 days consecutively	AB709.3
AB709.3	437	F	C	N	2.3282	4	1 hr per day, 5 days consecutively	AB709.3
AB709.4	437	F	C	N	2.6749	4	1 hr per day, 5 days consecutively	AB709.4
AB709.4	437	F	C	N	1.5532	4	1 hr per day, 5 days consecutively	AB709.4
AB709.4	437	F	C	N	1.765	4	1 hr per day, 5 days consecutively	AB709.4
AB709.5	437	F	C	N	1.9619	4	1 hr per day, 5 days consecutively	AB709.5
AB709.5	437	F	C	N	1.7052	4	1 hr per day, 5 days consecutively	AB709.5
AB709.5	437	F	C	N	1.4984	4	1 hr per day, 5 days consecutively	AB709.5
AB710.1	437	F	NE	O	2.7249	4	1 hr per day, 5 days consecutively	AB710.1
AB710.1	437	F	NE	O	1.0592	4	1 hr per day, 5 days consecutively	AB710.1
AB710.1	437	F	NE	O	1.1891	4	1 hr per day, 5 days consecutively	AB710.1
AB710.2	437	F	NE	O	2.737	4	1 hr per day, 5 days consecutively	AB710.2
AB710.2	437	F	NE	O	2.4193	4	1 hr per day, 5 days consecutively	AB710.2
AB710.2	437	F	NE	O	1.4711	4	1 hr per day, 5 days consecutively	AB710.2
AB710.3	437	F	NE	O	3.5803	4	1 hr per day, 5 days consecutively	AB710.3
AB710.3	437	F	NE	O	1.5919	4	1 hr per day, 5 days consecutively	AB710.3
AB710.3	437	F	NE	O	2.2058	4	1 hr per day, 5 days consecutively	AB710.3
AB710.4	437	F	NE	O	1.361	4	1 hr per day, 5 days consecutively	AB710.4
AB710.4	437	F	NE	O	2.2007	4	1 hr per day, 5 days consecutively	AB710.4
AB710.4	437	F	NE	O	2.1837	4	1 hr per day, 5 days consecutively	AB710.4
AB710.5	437	F	NE	O	2.6981	4	1 hr per day, 5 days consecutively	AB710.5
AB710.5	437	F	NE	O	3.1407	4	1 hr per day, 5 days consecutively	AB710.5
AB710.5	437	F	NE	O	3.0529	4	1 hr per day, 5 days consecutively	AB710.5
AB711.1	437	F	NE	N	1.4082	4	1 hr per day, 5 days consecutively	AB711.1
AB711.1	437	F	NE	N	0.7264	4	1 hr per day, 5 days consecutively	AB711.1
AB711.1	437	F	NE	N	1.6198	4	1 hr per day, 5 days consecutively	AB711.1
AB711.2	437	F	NE	N	0.7256	4	1 hr per day, 5 days consecutively	AB711.2
AB711.2	437	F	NE	N	1.152	4	1 hr per day, 5 days consecutively	AB711.2
AB711.2	437	F	NE	N	1.3684	4	1 hr per day, 5 days consecutively	AB711.2
AB711.3	437	F	NE	N	1.8101	4	1 hr per day, 5 days consecutively	AB711.3
AB711.3	437	F	NE	N	1.6115	4	1 hr per day, 5 days consecutively	AB711.3
AB711.3	437	F	NE	N	0.8718	4	1 hr per day, 5 days consecutively	AB711.3
AB711.4	437	F	NE	N	1.6613	4	1 hr per day, 5 days consecutively	AB711.4
AB711.4	437	F	NE	N	1.3478	4	1 hr per day, 5 days consecutively	AB711.4
AB711.4	437	F	NE	N	1.4139	4	1 hr per day, 5 days consecutively	AB711.4
AB711.5	437	F	NE	N	3.0744	4	1 hr per day, 5 days consecutively	AB711.5
AB711.5	437	F	NE	N	2.3685	4	1 hr per day, 5 days consecutively	AB711.5
AB711.5	437	F	NE	N	1.57	4	1 hr per day, 5 days consecutively	AB711.5
AB800.1	399	M	E	O	3.3131	4	1 hr per day, 5 days consecutively	AB800.1
AB800.1	399	M	E	O	3.1894	4	1 hr per day, 5 days consecutively	AB800.1
AB800.1	399	M	E	O	2.1174	4	1 hr per day, 5 days consecutively	AB800.1
AB800.2	399	M	E	O	2.7171	4	1 hr per day, 5 days consecutively	AB800.2
AB800.2	399	M	E	O	2.4642	4	1 hr per day, 5 days consecutively	AB800.2
AB800.2	399	M	E	O	2.9065	4	1 hr per day, 5 days consecutively	AB800.2
AB800.3	399	M	E	O	1.7575	4	1 hr per day, 5 days consecutively	AB800.3
AB800.3	399	M	E	O	2.3484	4	1 hr per day, 5 days consecutively	AB800.3
AB800.3	399	M	E	O	1.9712	4	1 hr per day, 5 days consecutively	AB800.3
AB802.1	399	M	E	N	4.0061	4	1 hr per day, 5 days consecutively	AB802.1
AB802.1	399	M	E	N	4.0853	4	1 hr per day, 5 days consecutively	AB802.1
AB802.1	399	M	E	N	2.8833	4	1 hr per day, 5 days consecutively	AB802.1
AB802.2	399	M	E	N	4.3857	4	1 hr per day, 5 days consecutively	AB802.2
AB802.2	399	M	E	N	4.2373	4	1 hr per day, 5 days consecutively	AB802.2
AB802.2	399	M	E	N	3.7562	4	1 hr per day, 5 days consecutively	AB802.2
AB802.3	399	M	E	N	4.4972	4	1 hr per day, 5 days consecutively	AB802.3
AB802.3	399	M	E	N	3.3445	4	1 hr per day, 5 days consecutively	AB802.3
AB802.3	399	M	E	N	2.249	4	1 hr per day, 5 days consecutively	AB802.3
AB803.1	399	M	C	O	2.3535	4	1 hr per day, 5 days consecutively	AB803.1
AB803.1	399	M	C	O	3.5965	4	1 hr per day, 5 days consecutively	AB803.1
AB803.1	399	M	C	O	3.3161	4	1 hr per day, 5 days consecutively	AB803.1
AB803.3	399	M	C	O	2.6572	4	1 hr per day, 5 days consecutively	AB803.3
AB803.3	399	M	C	O	3.1558	4	1 hr per day, 5 days consecutively	AB803.3
AB803.3	399	M	C	O	3.3054	4	1 hr per day, 5 days consecutively	AB803.3
AB805.1	399	M	C	N	3.9154	4	1 hr per day, 5 days consecutively	AB805.1
AB805.1	399	M	C	N	4.6128	4	1 hr per day, 5 days consecutively	AB805.1
AB805.1	399	M	C	N	2.7463	4	1 hr per day, 5 days consecutively	AB805.1
AB805.2	399	M	C	N	3.8031	4	1 hr per day, 5 days consecutively	AB805.2
AB805.2	399	M	C	N	2.9709	4	1 hr per day, 5 days consecutively	AB805.2
AB805.2	399	M	C	N	3.7327	4	1 hr per day, 5 days consecutively	AB805.2
AB805.3	399	M	C	N	3.3616	4	1 hr per day, 5 days consecutively	AB805.3
AB805.3	399	M	C	N	2.6489	4	1 hr per day, 5 days consecutively	AB805.3
AB805.3	399	M	C	N	3.6691	4	1 hr per day, 5 days consecutively	AB805.3
AB806.1	399	M	NE	O	3.9365	4	1 hr per day, 5 days consecutively	AB806.1
AB806.1	399	M	NE	O	3.6446	4	1 hr per day, 5 days consecutively	AB806.1
AB806.1	399	M	NE	O	2.45	4	1 hr per day, 5 days consecutively	AB806.1
AB806.2	399	M	NE	O	2.2602	4	1 hr per day, 5 days consecutively	AB806.2
AB806.2	399	M	NE	O	2.6124	4	1 hr per day, 5 days consecutively	AB806.2
AB806.2	399	M	NE	O	2.6795	4	1 hr per day, 5 days consecutively	AB806.2
AB806.3	399	M	NE	O	1.789	4	1 hr per day, 5 days consecutively	AB806.3
AB806.3	399	M	NE	O	3.3854	4	1 hr per day, 5 days consecutively	AB806.3
AB806.3	399	M	NE	O	2.1245	4	1 hr per day, 5 days consecutively	AB806.3
AB808.1	399	M	NE	N	2.2607	4	1 hr per day, 5 days consecutively	AB808.1
AB808.1	399	M	NE	N	2.4828	4	1 hr per day, 5 days consecutively	AB808.1
AB808.1	399	M	NE	N	1.7589	4	1 hr per day, 5 days consecutively	AB808.1
AB808.2	399	M	NE	N	3.561	4	1 hr per day, 5 days consecutively	AB808.2
AB808.2	399	M	NE	N	4.7607	4	1 hr per day, 5 days consecutively	AB808.2
AB808.2	399	M	NE	N	3.2106	4	1 hr per day, 5 days consecutively	AB808.2
AB808.3	399	M	NE	N	3.1451	4	1 hr per day, 5 days consecutively	AB808.3
AB808.3	399	M	NE	N	4.2334	4	1 hr per day, 5 days consecutively	AB808.3
AB808.3	399	M	NE	N	3.2377	4	1 hr per day, 5 days consecutively	AB808.3
AB809.1	399	F	E	O	2.63533	4	1 hr per day, 5 days consecutively	AB809.1
AB809.1	399	F	E	O	2.03317	4	1 hr per day, 5 days consecutively	AB809.1
AB809.1	399	F	E	O	1.9205	4	1 hr per day, 5 days consecutively	AB809.1
AB809.2	399	F	E	O	1.5645	4	1 hr per day, 5 days consecutively	AB809.2
AB809.2	399	F	E	O	3.08383	4	1 hr per day, 5 days consecutively	AB809.2
AB809.2	399	F	E	O	1.43355	4	1 hr per day, 5 days consecutively	AB809.2
AB809.3	399	F	E	O	3.11442	4	1 hr per day, 5 days consecutively	AB809.3
AB809.3	399	F	E	O	2.06575	4	1 hr per day, 5 days consecutively	AB809.3
AB809.3	399	F	E	O	3.30945	4	1 hr per day, 5 days consecutively	AB809.3
AB811.1	399	F	E	N	1.1637	4	1 hr per day, 5 days consecutively	AB811.1
AB811.1	399	F	E	N	1.3471	4	1 hr per day, 5 days consecutively	AB811.1
AB811.1	399	F	E	N	3.0729	4	1 hr per day, 5 days consecutively	AB811.1
AB811.2	399	F	E	N	3.0778	4	1 hr per day, 5 days consecutively	AB811.2
AB811.2	399	F	E	N	1.7423	4	1 hr per day, 5 days consecutively	AB811.2
AB811.2	399	F	E	N	2.3475	4	1 hr per day, 5 days consecutively	AB811.2
AB811.3	399	F	E	N	1.1291	4	1 hr per day, 5 days consecutively	AB811.3
AB811.3	399	F	E	N	2.6997	4	1 hr per day, 5 days consecutively	AB811.3
AB811.3	399	F	E	N	1.5096	4	1 hr per day, 5 days consecutively	AB811.3
AB812.1	399	F	C	O	2.1718	4	1 hr per day, 5 days consecutively	AB812.1
AB812.1	399	F	C	O	2.1712	4	1 hr per day, 5 days consecutively	AB812.1
AB812.1	399	F	C	O	2.8036	4	1 hr per day, 5 days consecutively	AB812.1
AB812.2	399	F	C	O	1.7074	4	1 hr per day, 5 days consecutively	AB812.2
AB812.2	399	F	C	O	2.4002	4	1 hr per day, 5 days consecutively	AB812.2
AB812.2	399	F	C	O	2.3587	4	1 hr per day, 5 days consecutively	AB812.2
AB812.3	399	F	C	O	1.2788	4	1 hr per day, 5 days consecutively	AB812.3
AB812.3	399	F	C	O	1.4868	4	1 hr per day, 5 days consecutively	AB812.3
AB812.3	399	F	C	O	2.4712	4	1 hr per day, 5 days consecutively	AB812.3
AB814.1	399	F	C	N	2.0725	4	1 hr per day, 5 days consecutively	AB814.1
AB814.1	399	F	C	N	1.5812	4	1 hr per day, 5 days consecutively	AB814.1
AB814.1	399	F	C	N	1.6487	4	1 hr per day, 5 days consecutively	AB814.1
AB814.2	399	F	C	N	1.3693	4	1 hr per day, 5 days consecutively	AB814.2
AB814.2	399	F	C	N	1.5085	4	1 hr per day, 5 days consecutively	AB814.2
AB814.2	399	F	C	N	1.9181	4	1 hr per day, 5 days consecutively	AB814.2
AB814.3	399	F	C	N	2.416	4	1 hr per day, 5 days consecutively	AB814.3
AB814.3	399	F	C	N	2.3456	4	1 hr per day, 5 days consecutively	AB814.3
AB814.3	399	F	C	N	2.79508	4	1 hr per day, 5 days consecutively	AB814.3
AB815.1	399	F	NE	O	1.56317	4	1 hr per day, 5 days consecutively	AB815.1
AB815.1	399	F	NE	O	1.7526	4	1 hr per day, 5 days consecutively	AB815.1
AB815.1	399	F	NE	O	1.1734	4	1 hr per day, 5 days consecutively	AB815.1
AB815.2	399	F	NE	O	1.9473	4	1 hr per day, 5 days consecutively	AB815.2
AB815.2	399	F	NE	O	4.9281	4	1 hr per day, 5 days consecutively	AB815.2
AB815.2	399	F	NE	O	1.6442	4	1 hr per day, 5 days consecutively	AB815.2
AB815.3	399	F	NE	O	3.0095	4	1 hr per day, 5 days consecutively	AB815.3
AB815.3	399	F	NE	O	2.3592	4	1 hr per day, 5 days consecutively	AB815.3
AB815.3	399	F	NE	O	3.4756	4	1 hr per day, 5 days consecutively	AB815.3
AB817.1	399	F	NE	N	1.9877	4	1 hr per day, 5 days consecutively	AB817.1
AB817.1	399	F	NE	N	2.2216	4	1 hr per day, 5 days consecutively	AB817.1
AB817.1	399	F	NE	N	1.8806	4	1 hr per day, 5 days consecutively	AB817.1
AB817.2	399	F	NE	N	2.2393	4	1 hr per day, 5 days consecutively	AB817.2
AB817.2	399	F	NE	N	2.0657	4	1 hr per day, 5 days consecutively	AB817.2
AB817.2	399	F	NE	N	1.6443	4	1 hr per day, 5 days consecutively	AB817.2
AB817.3	399	F	NE	N	3.0632	4	1 hr per day, 5 days consecutively	AB817.3
AB817.3	399	F	NE	N	2.8628	4	1 hr per day, 5 days consecutively	AB817.3
AB817.3	399	F	NE	N	1.9015	4	1 hr per day, 5 days consecutively	AB817.3
AB900.1	301	M	E	O	3.4532	5	1 hr per day, 5 days consecutively	AB900.1
AB900.1	301	M	E	O	5.2552	5	1 hr per day, 5 days consecutively	AB900.1
AB900.1	301	M	E	O	3.772	5	1 hr per day, 5 days consecutively	AB900.1
AB900.2	301	M	E	O	4.07	5	1 hr per day, 5 days consecutively	AB900.2
AB900.2	301	M	E	O	4.3366	5	1 hr per day, 5 days consecutively	AB900.2
AB900.2	301	M	E	O	3.7668	5	1 hr per day, 5 days consecutively	AB900.2
AB900.3	301	M	E	O	4.1238	5	1 hr per day, 5 days consecutively	AB900.3
AB900.3	301	M	E	O	4.5274	5	1 hr per day, 5 days consecutively	AB900.3
AB900.3	301	M	E	O	4.9826	5	1 hr per day, 5 days consecutively	AB900.3
AB901.1	301	M	E	N	4.588	5	1 hr per day, 5 days consecutively	AB901.1
AB901.1	301	M	E	N	5.8684	5	1 hr per day, 5 days consecutively	AB901.1
AB901.1	301	M	E	N	5.4882	5	1 hr per day, 5 days consecutively	AB901.1
AB901.2	301	M	E	N	5.0947	5	1 hr per day, 5 days consecutively	AB901.2
AB901.2	301	M	E	N	5.523	5	1 hr per day, 5 days consecutively	AB901.2
AB901.2	301	M	E	N	4.8169	5	1 hr per day, 5 days consecutively	AB901.2
AB901.3	301	M	E	N	4.9171	5	1 hr per day, 5 days consecutively	AB901.3
AB901.3	301	M	E	N	4.644	5	1 hr per day, 5 days consecutively	AB901.3
AB901.3	301	M	E	N	5.8024	5	1 hr per day, 5 days consecutively	AB901.3
AB902.1	301	M	C	O	2.9531	5	1 hr per day, 5 days consecutively	AB902.1
AB902.1	301	M	C	O	2.7588	5	1 hr per day, 5 days consecutively	AB902.1
AB902.1	301	M	C	O	2.9747	5	1 hr per day, 5 days consecutively	AB902.1
AB902.2	301	M	C	O	4.64127	5	1 hr per day, 5 days consecutively	AB902.2
AB902.2	301	M	C	O	3.38991	5	1 hr per day, 5 days consecutively	AB902.2
AB902.2	301	M	C	O	2.80355	5	1 hr per day, 5 days consecutively	AB902.2
AB902.3	301	M	C	O	3.3027	5	1 hr per day, 5 days consecutively	AB902.3
AB902.3	301	M	C	O	3.4172	5	1 hr per day, 5 days consecutively	AB902.3
AB902.3	301	M	C	O	2.826	5	1 hr per day, 5 days consecutively	AB902.3
AB903.1	301	M	C	N	2.7414	5	1 hr per day, 5 days consecutively	AB903.1
AB903.1	301	M	C	N	5.8445	5	1 hr per day, 5 days consecutively	AB903.1
AB903.1	301	M	C	N	4.2989	5	1 hr per day, 5 days consecutively	AB903.1
AB903.2	301	M	C	N	3.4459	5	1 hr per day, 5 days consecutively	AB903.2
AB903.2	301	M	C	N	4.717	5	1 hr per day, 5 days consecutively	AB903.2
AB903.2	301	M	C	N	4.0954	5	1 hr per day, 5 days consecutively	AB903.2
AB903.3	301	M	C	N	3.5526	5	1 hr per day, 5 days consecutively	AB903.3
AB903.3	301	M	C	N	4.8005	5	1 hr per day, 5 days consecutively	AB903.3
AB903.3	301	M	C	N	4.6923	5	1 hr per day, 5 days consecutively	AB903.3
AB904.1	301	M	NE	O	5.3555	5	1 hr per day, 5 days consecutively	AB904.1
AB904.1	301	M	NE	O	5.6631	5	1 hr per day, 5 days consecutively	AB904.1
AB904.1	301	M	NE	O	5.7658	5	1 hr per day, 5 days consecutively	AB904.1
AB904.2	301	M	NE	O	5.6473	5	1 hr per day, 5 days consecutively	AB904.2
AB904.2	301	M	NE	O	6.7356	5	1 hr per day, 5 days consecutively	AB904.2
AB904.2	301	M	NE	O	6.304	5	1 hr per day, 5 days consecutively	AB904.2
AB904.3	301	M	NE	O	4.2334	5	1 hr per day, 5 days consecutively	AB904.3
AB904.3	301	M	NE	O	6.2416	5	1 hr per day, 5 days consecutively	AB904.3
AB904.3	301	M	NE	O	4.0584	5	1 hr per day, 5 days consecutively	AB904.3
AB905.1	301	M	NE	N	4.7905	5	1 hr per day, 5 days consecutively	AB905.1
AB905.1	301	M	NE	N	4.399	5	1 hr per day, 5 days consecutively	AB905.1
AB905.1	301	M	NE	N	5.1882	5	1 hr per day, 5 days consecutively	AB905.1
AB905.2	301	M	NE	N	5.7791	5	1 hr per day, 5 days consecutively	AB905.2
AB905.2	301	M	NE	N	4.7694	5	1 hr per day, 5 days consecutively	AB905.2
AB905.2	301	M	NE	N	4.3581	5	1 hr per day, 5 days consecutively	AB905.2
AB905.3	301	M	NE	N	6.4332	5	1 hr per day, 5 days consecutively	AB905.3
AB905.3	301	M	NE	N	4.2377	5	1 hr per day, 5 days consecutively	AB905.3
AB905.3	301	M	NE	N	5.0883	5	1 hr per day, 5 days consecutively	AB905.3
AB906.1	301	F	E	O	2.1723	5	1 hr per day, 5 days consecutively	AB906.1
AB906.1	301	F	E	O	3.1196	5	1 hr per day, 5 days consecutively	AB906.1
AB906.1	301	F	E	O	2.6209	5	1 hr per day, 5 days consecutively	AB906.1
AB906.2	301	F	E	O	3.2604	5	1 hr per day, 5 days consecutively	AB906.2
AB906.2	301	F	E	O	3.3354	5	1 hr per day, 5 days consecutively	AB906.2
AB906.2	301	F	E	O	3.1078	5	1 hr per day, 5 days consecutively	AB906.2
AB906.3	301	F	E	O	3.41127	5	1 hr per day, 5 days consecutively	AB906.3
AB906.3	301	F	E	O	3.06136	5	1 hr per day, 5 days consecutively	AB906.3
AB906.3	301	F	E	O	2.114	5	1 hr per day, 5 days consecutively	AB906.3
AB907.1	301	F	E	N	1.4362	5	1 hr per day, 5 days consecutively	AB907.1
AB907.1	301	F	E	N	3.1941	5	1 hr per day, 5 days consecutively	AB907.1
AB907.1	301	F	E	N	2.6305	5	1 hr per day, 5 days consecutively	AB907.1
AB907.2	301	F	E	N	2.4458	5	1 hr per day, 5 days consecutively	AB907.2
AB907.2	301	F	E	N	3.7486	5	1 hr per day, 5 days consecutively	AB907.2
AB907.2	301	F	E	N	3.7275	5	1 hr per day, 5 days consecutively	AB907.2
AB907.3	301	F	E	N	1.9123	5	1 hr per day, 5 days consecutively	AB907.3
AB907.3	301	F	E	N	0.9953	5	1 hr per day, 5 days consecutively	AB907.3
AB907.3	301	F	E	N	1.3683	5	1 hr per day, 5 days consecutively	AB907.3
AB908.1	301	F	C	O	1.4053	5	1 hr per day, 5 days consecutively	AB908.1
AB908.1	301	F	C	O	1.3732	5	1 hr per day, 5 days consecutively	AB908.1
AB908.1	301	F	C	O	2.0406	5	1 hr per day, 5 days consecutively	AB908.1
AB908.2	301	F	C	O	1.8196	5	1 hr per day, 5 days consecutively	AB908.2
AB908.2	301	F	C	O	1.6042	5	1 hr per day, 5 days consecutively	AB908.2
AB908.2	301	F	C	O	2.277	5	1 hr per day, 5 days consecutively	AB908.2
AB908.3	301	F	C	O	3.4487	5	1 hr per day, 5 days consecutively	AB908.3
AB908.3	301	F	C	O	3.5061	5	1 hr per day, 5 days consecutively	AB908.3
AB908.3	301	F	C	O	2.6465	5	1 hr per day, 5 days consecutively	AB908.3
AB909.1	301	F	C	N	3.9361	5	1 hr per day, 5 days consecutively	AB909.1
AB909.1	301	F	C	N	3.202	5	1 hr per day, 5 days consecutively	AB909.1
AB909.1	301	F	C	N	3.4701	5	1 hr per day, 5 days consecutively	AB909.1
AB909.2	301	F	C	N	3.8941	5	1 hr per day, 5 days consecutively	AB909.2
AB909.2	301	F	C	N	3.733	5	1 hr per day, 5 days consecutively	AB909.2
AB909.2	301	F	C	N	2.0315	5	1 hr per day, 5 days consecutively	AB909.2
AB909.3	301	F	C	N	3.3775	5	1 hr per day, 5 days consecutively	AB909.3
AB909.3	301	F	C	N	2.7802	5	1 hr per day, 5 days consecutively	AB909.3
AB909.3	301	F	C	N	2.7908	5	1 hr per day, 5 days consecutively	AB909.3
AB910.1	301	F	NE	O	5.2659	5	1 hr per day, 5 days consecutively	AB910.1
AB910.1	301	F	NE	O	4.2986	5	1 hr per day, 5 days consecutively	AB910.1
AB910.1	301	F	NE	O	3.4489	5	1 hr per day, 5 days consecutively	AB910.1
AB910.2	301	F	NE	O	3.5524	5	1 hr per day, 5 days consecutively	AB910.2
AB910.2	301	F	NE	O	2.6132	5	1 hr per day, 5 days consecutively	AB910.2
AB910.2	301	F	NE	O	3.2754	5	1 hr per day, 5 days consecutively	AB910.2
AB910.3	301	F	NE	O	3.4535	5	1 hr per day, 5 days consecutively	AB910.3
AB910.3	301	F	NE	O	3.2341	5	1 hr per day, 5 days consecutively	AB910.3
AB910.3	301	F	NE	O	2.7646	5	1 hr per day, 5 days consecutively	AB910.3
AB911.1	301	F	NE	N	3.1965	5	1 hr per day, 5 days consecutively	AB911.1
AB911.1	301	F	NE	N	3.2731	5	1 hr per day, 5 days consecutively	AB911.1
AB911.1	301	F	NE	N	2.3677	5	1 hr per day, 5 days consecutively	AB911.1
AB911.2	301	F	NE	N	2.5433	5	1 hr per day, 5 days consecutively	AB911.2
AB911.2	301	F	NE	N	1.9105	5	1 hr per day, 5 days consecutively	AB911.2
AB911.2	301	F	NE	N	2.7034	5	1 hr per day, 5 days consecutively	AB911.2
AB911.3	301	F	NE	N	2.4722	5	1 hr per day, 5 days consecutively	AB911.3
AB911.3	301	F	NE	N	2.1483	5	1 hr per day, 5 days consecutively	AB911.3
AB911.3	301	F	NE	N	2.4998	5	1 hr per day, 5 days consecutively	AB911.3
AB1000.1	324	M	E	O	5.5054	5	1 hr per day, 5 days consecutively	AB1000.
AB1000.1	324	M	E	O	4.6354	5	1 hr per day, 5 days consecutively	AB1000.
AB1000.1	324	M	E	O	5.3672	5	1 hr per day, 5 days consecutively	AB1000.
AB1001.1	324	M	E	N	4.6807	5	1 hr per day, 5 days consecutively	AB1001.
AB1001.1	324	M	E	N	5.5906	5	1 hr per day, 5 days consecutively	AB1001.
AB1001.1	324	M	E	N	4.544	5	1 hr per day, 5 days consecutively	AB1001.
AB1002.1	324	M	C	O	4.388	5	1 hr per day, 5 days consecutively	AB1002.
AB1002.1	324	M	C	O	4.4219	5	1 hr per day, 5 days consecutively	AB1002.
AB1002.1	324	M	C	O	4.787	5	1 hr per day, 5 days consecutively	AB1002.
AB1003.1	324	M	C	N	3.6118	5	1 hr per day, 5 days consecutively	AB1003.
AB1003.1	324	M	C	N	5.064	5	1 hr per day, 5 days consecutively	AB1003.
AB1003.1	324	M	C	N	3.8848	5	1 hr per day, 5 days consecutively	AB1003.
AB1004.1	324	M	NE	O	5.8118	5	1 hr per day, 5 days consecutively	AB1004.
AB1004.1	324	M	NE	O	6.2448	5	1 hr per day, 5 days consecutively	AB1004.
AB1004.1	324	M	NE	O	5.2999	5	1 hr per day, 5 days consecutively	AB1004.
AB1005.1	324	M	NE	N	5.46645	5	1 hr per day, 5 days consecutively	AB1005.
AB1005.1	324	M	NE	N	4.06655	5	1 hr per day, 5 days consecutively	AB1005.
AB1005.1	324	M	NE	N	4.97473	5	1 hr per day, 5 days consecutively	AB1005.
AB1100.1	399	M	E	O	4.7531	5	1 hr per day, 5 days consecutively	AB1100.
AB1100.1	399	M	E	O	2.4299	5	1 hr per day, 5 days consecutively	AB1100.
AB1100.1	399	M	E	O	3.1797	5	1 hr per day, 5 days consecutively	AB1100.
AB1100.2	399	M	E	O	2.7585	5	1 hr per day, 5 days consecutively	AB1100.
AB1100.2	399	M	E	O	4.2551	5	1 hr per day, 5 days consecutively	AB1100.
AB1100.2	399	M	E	O	2.6968	5	1 hr per day, 5 days consecutively	AB1100.
AB1100.3	399	M	E	O	3.4939	5	1 hr per day, 5 days consecutively	AB1100.
AB1100.3	399	M	E	O	2.0836	5	1 hr per day, 5 days consecutively	AB1100.
AB1100.3	399	M	E	O	1.9427	5	1 hr per day, 5 days consecutively	AB1100.
AB1101.1	399	M	E	N	2.1306	5	1 hr per day, 5 days consecutively	AB1101.
AB1101.1	399	M	E	N	1.8551	5	1 hr per day, 5 days consecutively	AB1101.
AB1101.1	399	M	E	N	1.774	5	1 hr per day, 5 days consecutively	AB1101.
AB1101.2	399	M	E	N	3.2695	5	1 hr per day, 5 days consecutively	AB1101.
AB1101.2	399	M	E	N	2.1172	5	1 hr per day, 5 days consecutively	AB1101.
AB1101.2	399	M	E	N	3.493	5	1 hr per day, 5 days consecutively	AB1101.
AB1101.3	399	M	E	N	2.8997	5	1 hr per day, 5 days consecutively	AB1101.
AB1101.3	399	M	E	N	3.0654	5	1 hr per day, 5 days consecutively	AB1101.
AB1101.3	399	M	E	N	3.0849	5	1 hr per day, 5 days consecutively	AB1101.
AB1102.1	399	M	C	O	2.3461	5	1 hr per day, 5 days consecutively	AB1102.
AB1102.1	399	M	C	O	2.8831	5	1 hr per day, 5 days consecutively	AB1102.
AB1102.1	399	M	C	O	2.4571	5	1 hr per day, 5 days consecutively	AB1102.
AB1102.2	399	M	C	O	2.7954	5	1 hr per day, 5 days consecutively	AB1102.
AB1102.2	399	M	C	O	3.2582	5	1 hr per day, 5 days consecutively	AB1102.
AB1102.2	399	M	C	O	3.249	5	1 hr per day, 5 days consecutively	AB1102.
AB1102.3	399	M	C	O	3.8614	5	1 hr per day, 5 days consecutively	AB1102.
AB1102.3	399	M	C	O	2.547	5	1 hr per day, 5 days consecutively	AB1102.
AB1102.3	399	M	C	O	2.8528	5	1 hr per day, 5 days consecutively	AB1102.
AB1103.1	399	M	C	N	3.3947	5	1 hr per day, 5 days consecutively	AB1103.
AB1103.1	399	M	C	N	3.9181	5	1 hr per day, 5 days consecutively	AB1103.
AB1103.1	399	M	C	N	3.2546	5	1 hr per day, 5 days consecutively	AB1103.
AB1103.2	399	M	C	N	2.8315	5	1 hr per day, 5 days consecutively	AB1103.
AB1103.2	399	M	C	N	3.3478	5	1 hr per day, 5 days consecutively	AB1103.
AB1103.2	399	M	C	N	2.5503	5	1 hr per day, 5 days consecutively	AB1103.
AB1103.3	399	M	C	N	1.2508	5	1 hr per day, 5 days consecutively	AB1103.
AB1103.3	399	M	C	N	1.453	5	1 hr per day, 5 days consecutively	AB1103.
AB1103.3	399	M	C	N	1.7829	5	1 hr per day, 5 days consecutively	AB1103.
AB1104.1	399	M	NE	O	4.2092	5	1 hr per day, 5 days consecutively	AB1104.
AB1104.1	399	M	NE	O	2.9721	5	1 hr per day, 5 days consecutively	AB1104.
AB1104.1	399	M	NE	O	4.4996	5	1 hr per day, 5 days consecutively	AB1104.
AB1104.2	399	M	NE	O	4.7257	5	1 hr per day, 5 days consecutively	AB1104.
AB1104.2	399	M	NE	O	3.1961	5	1 hr per day, 5 days consecutively	AB1104.
AB1104.2	399	M	NE	O	3.4674	5	1 hr per day, 5 days consecutively	AB1104.
AB1104.3	399	M	NE	O	3.6427	5	1 hr per day, 5 days consecutively	AB1104.
AB1104.3	399	M	NE	O	3.4626	5	1 hr per day, 5 days consecutively	AB1104.
AB1104.3	399	M	NE	O	3.7279	5	1 hr per day, 5 days consecutively	AB1104.
AB1105.1	399	M	NE	N	0.6461	5	1 hr per day, 5 days consecutively	AB1105.
AB1105.1	399	M	NE	N	0.4302	5	1 hr per day, 5 days consecutively	AB1105.
AB1105.1	399	M	NE	N	0.7845	5	1 hr per day, 5 days consecutively	AB1105.
AB1105.2	399	M	NE	N	3.2784	5	1 hr per day, 5 days consecutively	AB1105.
AB1105.2	399	M	NE	N	3.9293	5	1 hr per day, 5 days consecutively	AB1105.
AB1105.2	399	M	NE	N	3.9666	5	1 hr per day, 5 days consecutively	AB1105.
AB1105.3	399	M	NE	N	3.303	5	1 hr per day, 5 days consecutively	AB1105.
AB1105.3	399	M	NE	N	2.6935	5	1 hr per day, 5 days consecutively	AB1105.
AB1105.3	399	M	NE	N	3.0587	5	1 hr per day, 5 days consecutively	AB1105.
AB1106.1	399	F	E	O	1.7954	5	1 hr per day, 5 days consecutively	AB1106.
AB1106.1	399	F	E	O	2.1338	5	1 hr per day, 5 days consecutively	AB1106.
AB1106.1	399	F	E	O	1.4866	5	1 hr per day, 5 days consecutively	AB1106.
AB1106.2	399	F	E	O	2.2367	5	1 hr per day, 5 days consecutively	AB1106.
AB1106.2	399	F	E	O	2.0667	5	1 hr per day, 5 days consecutively	AB1106.
AB1106.2	399	F	E	O	1.8524	5	1 hr per day, 5 days consecutively	AB1106.
AB1106.3	399	F	E	O	2.5586	5	1 hr per day, 5 days consecutively	AB1106.
AB1106.3	399	F	E	O	1.7989	5	1 hr per day, 5 days consecutively	AB1106.
AB1106.3	399	F	E	O	1.68	5	1 hr per day, 5 days consecutively	AB1106.
AB1107.1	399	F	E	N	2.7228	5	1 hr per day, 5 days consecutively	AB1107.
AB1107.1	399	F	E	N	2.3126	5	1 hr per day, 5 days consecutively	AB1107.
AB1107.1	399	F	E	N	1.7369	5	1 hr per day, 5 days consecutively	AB1107.
AB1107.2	399	F	E	N	2.2668	5	1 hr per day, 5 days consecutively	AB1107.
AB1107.2	399	F	E	N	2.1222	5	1 hr per day, 5 days consecutively	AB1107.
AB1107.2	399	F	E	N	3.0676	5	1 hr per day, 5 days consecutively	AB1107.
AB1107.3	399	F	E	N	2.0653	5	1 hr per day, 5 days consecutively	AB1107.
AB1107.3	399	F	E	N	2.8694	5	1 hr per day, 5 days consecutively	AB1107.
AB1107.3	399	F	E	N	1.4602	5	1 hr per day, 5 days consecutively	AB1107.
AB1108.1	399	F	C	O	1.2729	5	1 hr per day, 5 days consecutively	AB1108.
AB1108.1	399	F	C	O	2.1552	5	1 hr per day, 5 days consecutively	AB1108.
AB1108.1	399	F	C	O	1.8616	5	1 hr per day, 5 days consecutively	AB1108.
AB1108.2	399	F	C	O	2.1404	5	1 hr per day, 5 days consecutively	AB1108.
AB1108.2	399	F	C	O	2.1949	5	1 hr per day, 5 days consecutively	AB1108.
AB1108.2	399	F	C	O	2.2791	5	1 hr per day, 5 days consecutively	AB1108.
AB1108.3	399	F	C	O	1.9159	5	1 hr per day, 5 days consecutively	AB1108.
AB1108.3	399	F	C	O	1.3596	5	1 hr per day, 5 days consecutively	AB1108.
AB1108.3	399	F	C	O	1.8282	5	1 hr per day, 5 days consecutively	AB1108.
AB1109.1	399	F	C	N	3.1903	5	1 hr per day, 5 days consecutively	AB1109.
AB1109.1	399	F	C	N	2.8116	5	1 hr per day, 5 days consecutively	AB1109.
AB1109.1	399	F	C	N	2.678	5	1 hr per day, 5 days consecutively	AB1109.
AB1109.2	399	F	C	N	0.8891	5	1 hr per day, 5 days consecutively	AB1109.
AB1109.2	399	F	C	N	0.9001	5	1 hr per day, 5 days consecutively	AB1109.
AB1109.2	399	F	C	N	1.6164	5	1 hr per day, 5 days consecutively	AB1109.
AB1109.3	399	F	C	N	1.6767	5	1 hr per day, 5 days consecutively	AB1109.
AB1109.3	399	F	C	N	1.4457	5	1 hr per day, 5 days consecutively	AB1109.
AB1109.3	399	F	C	N	1.7707	5	1 hr per day, 5 days consecutively	AB1109.
AB1110.1	399	F	NE	O	1.8836	5	1 hr per day, 5 days consecutively	AB1110.
AB1110.1	399	F	NE	O	2.8056	5	1 hr per day, 5 days consecutively	AB1110.
AB1110.1	399	F	NE	O	2.3308	5	1 hr per day, 5 days consecutively	AB1110.
AB1110.2	399	F	NE	O	2.9361	5	1 hr per day, 5 days consecutively	AB1110.
AB1110.2	399	F	NE	O	3.2383	5	1 hr per day, 5 days consecutively	AB1110.
AB1110.2	399	F	NE	O	2.1911	5	1 hr per day, 5 days consecutively	AB1110.
AB1110.3	399	F	NE	O	3.9013	5	1 hr per day, 5 days consecutively	AB1110.
AB1110.3	399	F	NE	O	2.6176	5	1 hr per day, 5 days consecutively	AB1110.
AB1110.3	399	F	NE	O	3.1222	5	1 hr per day, 5 days consecutively	AB1110.
AB1111.1	399	F	NE	N	2.3482	5	1 hr per day, 5 days consecutively	AB1111.
AB1111.1	399	F	NE	N	3.0565	5	1 hr per day, 5 days consecutively	AB1111.
AB1111.1	399	F	NE	N	2.3914	5	1 hr per day, 5 days consecutively	AB1111.
AB1111.2	399	F	NE	N	2.039	5	1 hr per day, 5 days consecutively	AB1111.
AB1111.2	399	F	NE	N	2.6847	5	1 hr per day, 5 days consecutively	AB1111.
AB1111.2	399	F	NE	N	1.6657	5	1 hr per day, 5 days consecutively	AB1111.
AB1111.3	399	F	NE	N	2.0313	5	1 hr per day, 5 days consecutively	AB1111.
AB1111.3	399	F	NE	N	1.7743	5	1 hr per day, 5 days consecutively	AB1111.
AB1111.3	399	F	NE	N	1.0478	5	1 hr per day, 5 days consecutively	AB1111.
AB1300.1	437	M	E	O	1.2335	6	1 hr per day, 5 days consecutively	AB1300.
AB1300.1	437	M	E	O	1.5705	6	1 hr per day, 5 days consecutively	AB1300.
AB1300.1	437	M	E	O	2.2342	6	1 hr per day, 5 days consecutively	AB1300.
AB1301.1	437	M	E	N	3.0357	6	1 hr per day, 5 days consecutively	AB1301.
AB1301.1	437	M	E	N	3.0936	6	1 hr per day, 5 days consecutively	AB1301.
AB1301.1	437	M	E	N	2.1523	6	1 hr per day, 5 days consecutively	AB1301.
AB1302.1	437	M	C	O	2.1995	6	1 hr per day, 5 days consecutively	AB1302.
AB1302.1	437	M	C	O	2.4677	6	1 hr per day, 5 days consecutively	AB1302.
AB1302.1	437	M	C	O	1.5369	6	1 hr per day, 5 days consecutively	AB1302.
AB1303.1	437	M	C	N	2.9494	6	1 hr per day, 5 days consecutively	AB1303.
AB1303.1	437	M	C	N	3.1857	6	1 hr per day, 5 days consecutively	AB1303.
AB1303.1	437	M	C	N	2.0083	6	1 hr per day, 5 days consecutively	AB1303.
AB1304.1	437	M	NE	O	1.712	6	1 hr per day, 5 days consecutively	AB1304.
AB1304.1	437	M	NE	O	2.5731	6	1 hr per day, 5 days consecutively	AB1304.
AB1304.1	437	M	NE	O	1.0475	6	1 hr per day, 5 days consecutively	AB1304.
AB1305.1	437	M	NE	N	1.3687	6	1 hr per day, 5 days consecutively	AB1305.
AB1305.1	437	M	NE	N	1.3551	6	1 hr per day, 5 days consecutively	AB1305.
AB1305.1	437	M	NE	N	1.6842	6	1 hr per day, 5 days consecutively	AB1305.
AB1306.1	437	F	E	O	2.1872	6	1 hr per day, 5 days consecutively	AB1306.
AB1306.1	437	F	E	O	1.0797	6	1 hr per day, 5 days consecutively	AB1306.
AB1306.1	437	F	E	O	1.4626	6	1 hr per day, 5 days consecutively	AB1306.
AB1307.1	437	F	E	N	0.9131	6	1 hr per day, 5 days consecutively	AB1307.
AB1307.1	437	F	E	N	2.0304	6	1 hr per day, 5 days consecutively	AB1307.
AB1307.1	437	F	E	N	1.2103	6	1 hr per day, 5 days consecutively	AB1307.
AB1308.1	437	F	C	O	1.5868	6	1 hr per day, 5 days consecutively	AB1308.
AB1308.1	437	F	C	O	0.8055	6	1 hr per day, 5 days consecutively	AB1308.
AB1308.1	437	F	C	O	1.2206	6	1 hr per day, 5 days consecutively	AB1308.
AB1309.1	437	F	C	N	1.3437	6	1 hr per day, 5 days consecutively	AB1309.
AB1309.1	437	F	C	N	1.0774	6	1 hr per day, 5 days consecutively	AB1309.
AB1309.1	437	F	C	N	1.4938	6	1 hr per day, 5 days consecutively	AB1309.
AB1310.1	437	F	NE	O	1.5292	6	1 hr per day, 5 days consecutively	AB1310.
AB1310.1	437	F	NE	O	1.264	6	1 hr per day, 5 days consecutively	AB1310.
AB1310.1	437	F	NE	O	1.6416	6	1 hr per day, 5 days consecutively	AB1310.
AB1311.1	437	F	NE	N	1.6553	6	1 hr per day, 5 days consecutively	AB1311.
AB1311.1	437	F	NE	N	1.8808	6	1 hr per day, 5 days consecutively	AB1311.
AB1311.1	437	F	NE	N	1.4702	6	1 hr per day, 5 days consecutively	AB1311.
AB1400.1	900	M	E	O	5.8919	6	1 hr per day, 5 days consecutively	AB1400.
AB1400.1	900	M	E	O	5.5412	6	1 hr per day, 5 days consecutively	AB1400.
AB1400.1	900	M	E	O	5.2359	6	1 hr per day, 5 days consecutively	AB1400.
AB1401.1	900	M	E	N	5.9287	6	1 hr per day, 5 days consecutively	AB1401.
AB1401.1	900	M	E	N	6.7233	6	1 hr per day, 5 days consecutively	AB1401.
AB1401.1	900	M	E	N	6.2584	6	1 hr per day, 5 days consecutively	AB1401.
AB1402.1	900	M	C	O	3.9353	6	1 hr per day, 5 days consecutively	AB1402.
AB1402.1	900	M	C	O	4.4693	6	1 hr per day, 5 days consecutively	AB1402.
AB1402.1	900	M	C	O	5.4058	6	1 hr per day, 5 days consecutively	AB1402.
AB1403.1	900	M	C	N	5.8903	6	1 hr per day, 5 days consecutively	AB1403.
AB1403.1	900	M	C	N	4.4046	6	1 hr per day, 5 days consecutively	AB1403.
AB1403.1	900	M	C	N	6.0881	6	1 hr per day, 5 days consecutively	AB1403.
AB1404.1	900	M	NE	O	4.1652	6	1 hr per day, 5 days consecutively	AB1404.
AB1404.1	900	M	NE	O	4.3818	6	1 hr per day, 5 days consecutively	AB1404.
AB1404.1	900	M	NE	O	3.7094	6	1 hr per day, 5 days consecutively	AB1404.
AB1405.1	900	M	NE	N	5.0904	6	1 hr per day, 5 days consecutively	AB1405.
AB1405.1	900	M	NE	N	4.1264	6	1 hr per day, 5 days consecutively	AB1405.
AB1405.1	900	M	NE	N	4.5325	6	1 hr per day, 5 days consecutively	AB1405.
AB1406.1	900	F	E	O	4.6732	6	1 hr per day, 5 days consecutively	AB1406.
AB1406.1	900	F	E	O	4.2805	6	1 hr per day, 5 days consecutively	AB1406.
AB1406.1	900	F	E	O	3.8237	6	1 hr per day, 5 days consecutively	AB1406.
AB1407.1	900	F	E	N	3.3884	6	1 hr per day, 5 days consecutively	AB1407.
AB1407.1	900	F	E	N	3.2369	6	1 hr per day, 5 days consecutively	AB1407.
AB1407.1	900	F	E	N	3.8432	6	1 hr per day, 5 days consecutively	AB1407.
AB1408.1	900	F	C	O	3.4606	6	1 hr per day, 5 days consecutively	AB1408.
AB1408.1	900	F	C	O	3.7104	6	1 hr per day, 5 days consecutively	AB1408.
AB1408.1	900	F	C	O	3.8427	6	1 hr per day, 5 days consecutively	AB1408.
AB1409.1	900	F	C	N	4.2409	6	1 hr per day, 5 days consecutively	AB1409.
AB1409.1	900	F	C	N	4.6626	6	1 hr per day, 5 days consecutively	AB1409.
AB1409.1	900	F	C	N	5.3191	6	1 hr per day, 5 days consecutively	AB1409.
AB1410.1	900	F	NE	O	2.8949	6	1 hr per day, 5 days consecutively	AB1410.
AB1410.1	900	F	NE	O	2.7908	6	1 hr per day, 5 days consecutively	AB1410.
AB1410.1	900	F	NE	O	2.007	6	1 hr per day, 5 days consecutively	AB1410.
AB1411.1	900	F	NE	N	3.3444	6	1 hr per day, 5 days consecutively	AB1411.
AB1411.1	900	F	NE	N	3.5447	6	1 hr per day, 5 days consecutively	AB1411.
AB1411.1	900	F	NE	N	3.2854	6	1 hr per day, 5 days consecutively	AB1411.
AB1500.1	301	M	E	O	4.1327	6	1 hr per day, 5 days consecutively	AB1500.
AB1500.1	301	M	E	O	4.4415	6	1 hr per day, 5 days consecutively	AB1500.
AB1500.1	301	M	E	O	3.0812	6	1 hr per day, 5 days consecutively	AB1500.
AB1500.2	301	M	E	O	4.1509	6	1 hr per day, 5 days consecutively	AB1500.
AB1500.2	301	M	E	O	3.6775	6	1 hr per day, 5 days consecutively	AB1500.
AB1500.2	301	M	E	O	3.8048	6	1 hr per day, 5 days consecutively	AB1500.
AB1500.3	301	M	E	O	4.4353	6	1 hr per day, 5 days consecutively	AB1500.
AB1500.3	301	M	E	O	4.7745	6	1 hr per day, 5 days consecutively	AB1500.
AB1500.3	301	M	E	O	4.3759	6	1 hr per day, 5 days consecutively	AB1500.
AB1501.1	301	M	E	N	4.2131	6	1 hr per day, 5 days consecutively	AB1501.
AB1501.1	301	M	E	N	2.4525	6	1 hr per day, 5 days consecutively	AB1501.
AB1501.1	301	M	E	N	4.5416	6	1 hr per day, 5 days consecutively	AB1501.
AB1501.2	301	M	E	N	3.9862	6	1 hr per day, 5 days consecutively	AB1501.
AB1501.2	301	M	E	N	2.9846	6	1 hr per day, 5 days consecutively	AB1501.
AB1501.2	301	M	E	N	4.1141	6	1 hr per day, 5 days consecutively	AB1501.
AB1501.3	301	M	E	N	4.1946	6	1 hr per day, 5 days consecutively	AB1501.
AB1501.3	301	M	E	N	4.5118	6	1 hr per day, 5 days consecutively	AB1501.
AB1501.3	301	M	E	N	4.5519	6	1 hr per day, 5 days consecutively	AB1501.
AB1502.1	301	M	C	O	3.6569	6	1 hr per day, 5 days consecutively	AB1502.
AB1502.1	301	M	C	O	3.1027	6	1 hr per day, 5 days consecutively	AB1502.
AB1502.1	301	M	C	O	3.3453	6	1 hr per day, 5 days consecutively	AB1502.
AB1502.2	301	M	C	O	3.8089	6	1 hr per day, 5 days consecutively	AB1502.
AB1502.2	301	M	C	O	3.7651	6	1 hr per day, 5 days consecutively	AB1502.
AB1502.2	301	M	C	O	2.9226	6	1 hr per day, 5 days consecutively	AB1502.
AB1502.3	301	M	C	O	4.5998	6	1 hr per day, 5 days consecutively	AB1502.
AB1502.3	301	M	C	O	4.8581	6	1 hr per day, 5 days consecutively	AB1502.
AB1502.3	301	M	C	O	5.1822	6	1 hr per day, 5 days consecutively	AB1502.
AB1503.1	301	M	C	N	3.9329	6	1 hr per day, 5 days consecutively	AB1503.
AB1503.1	301	M	C	N	3.4044	6	1 hr per day, 5 days consecutively	AB1503.
AB1503.1	301	M	C	N	3.9529	6	1 hr per day, 5 days consecutively	AB1503.
AB1503.2	301	M	C	N	4.2578	6	1 hr per day, 5 days consecutively	AB1503.
AB1503.2	301	M	C	N	4.4694	6	1 hr per day, 5 days consecutively	AB1503.
AB1503.2	301	M	C	N	3.4817	6	1 hr per day, 5 days consecutively	AB1503.
AB1503.3	301	M	C	N	4.2598	6	1 hr per day, 5 days consecutively	AB1503.
AB1503.3	301	M	C	N	5.1512	6	1 hr per day, 5 days consecutively	AB1503.
AB1503.3	301	M	C	N	3.4922	6	1 hr per day, 5 days consecutively	AB1503.
AB1504.1	301	M	NE	O	2.9882	6	1 hr per day, 5 days consecutively	AB1504.
AB1504.1	301	M	NE	O	3.4678	6	1 hr per day, 5 days consecutively	AB1504.
AB1504.1	301	M	NE	O	2.6497	6	1 hr per day, 5 days consecutively	AB1504.
AB1504.2	301	M	NE	O	5.0071	6	1 hr per day, 5 days consecutively	AB1504.
AB1504.2	301	M	NE	O	4.9024	6	1 hr per day, 5 days consecutively	AB1504.
AB1504.2	301	M	NE	O	5.3579	6	1 hr per day, 5 days consecutively	AB1504.
AB1504.3	301	M	NE	O	3.3847	6	1 hr per day, 5 days consecutively	AB1504.
AB1504.3	301	M	NE	O	2.7215	6	1 hr per day, 5 days consecutively	AB1504.
AB1504.3	301	M	NE	O	2.6618	6	1 hr per day, 5 days consecutively	AB1504.
AB1505.1	301	M	NE	N	5.4174	6	1 hr per day, 5 days consecutively	AB1505.
AB1505.1	301	M	NE	N	5.8218	6	1 hr per day, 5 days consecutively	AB1505.
AB1505.1	301	M	NE	N	5.2395	6	1 hr per day, 5 days consecutively	AB1505.
AB1505.2	301	M	NE	N	4.8031	6	1 hr per day, 5 days consecutively	AB1505.
AB1505.2	301	M	NE	N	5.156	6	1 hr per day, 5 days consecutively	AB1505.
AB1505.2	301	M	NE	N	4.9198	6	1 hr per day, 5 days consecutively	AB1505.
AB1505.3	301	M	NE	N	5.2417	6	1 hr per day, 5 days consecutively	AB1505.
AB1505.3	301	M	NE	N	4.7255	6	1 hr per day, 5 days consecutively	AB1505.
AB1505.3	301	M	NE	N	4.9007	6	1 hr per day, 5 days consecutively	AB1505.
AB1506.1	301	F	E	O	2.38	6	1 hr per day, 5 days consecutively	AB1506.
AB1506.1	301	F	E	O	1.8641	6	1 hr per day, 5 days consecutively	AB1506.
AB1506.1	301	F	E	O	1.382	6	1 hr per day, 5 days consecutively	AB1506.
AB1506.2	301	F	E	O	2.4103	6	1 hr per day, 5 days consecutively	AB1506.
AB1506.2	301	F	E	O	2.1797	6	1 hr per day, 5 days consecutively	AB1506.
AB1506.2	301	F	E	O	1.9846	6	1 hr per day, 5 days consecutively	AB1506.
AB1506.3	301	F	E	O	2.8759	6	1 hr per day, 5 days consecutively	AB1506.
AB1506.3	301	F	E	O	2.0684	6	1 hr per day, 5 days consecutively	AB1506.
AB1506.3	301	F	E	O	2.0897	6	1 hr per day, 5 days consecutively	AB1506.
AB1507.1	301	F	E	N	3.2333	6	1 hr per day, 5 days consecutively	AB1507.
AB1507.1	301	F	E	N	2.6199	6	1 hr per day, 5 days consecutively	AB1507.
AB1507.1	301	F	E	N	2.1951	6	1 hr per day, 5 days consecutively	AB1507.
AB1507.2	301	F	E	N	3.0026	6	1 hr per day, 5 days consecutively	AB1507.
AB1507.2	301	F	E	N	2.6408	6	1 hr per day, 5 days consecutively	AB1507.
AB1507.2	301	F	E	N	2.2694	6	1 hr per day, 5 days consecutively	AB1507.
AB1507.3	301	F	E	N	3.5619	6	1 hr per day, 5 days consecutively	AB1507.
AB1507.3	301	F	E	N	2.5634	6	1 hr per day, 5 days consecutively	AB1507.
AB1507.3	301	F	E	N	2.0176	6	1 hr per day, 5 days consecutively	AB1507.
AB1508.1	301	F	C	O	2.7755	6	1 hr per day, 5 days consecutively	AB1508.
AB1508.1	301	F	C	O	2.3787	6	1 hr per day, 5 days consecutively	AB1508.
AB1508.1	301	F	C	O	2.535	6	1 hr per day, 5 days consecutively	AB1508.
AB1508.2	301	F	C	O	3.298	6	1 hr per day, 5 days consecutively	AB1508.
AB1508.2	301	F	C	O	2.2341	6	1 hr per day, 5 days consecutively	AB1508.
AB1508.2	301	F	C	O	3.1922	6	1 hr per day, 5 days consecutively	AB1508.
AB1508.3	301	F	C	O	2.5583	6	1 hr per day, 5 days consecutively	AB1508.
AB1508.3	301	F	C	O	1.7943	6	1 hr per day, 5 days consecutively	AB1508.
AB1508.3	301	F	C	O	2.4713	6	1 hr per day, 5 days consecutively	AB1508.
AB1509.1	301	F	C	N	2.2018	6	1 hr per day, 5 days consecutively	AB1509.
AB1509.1	301	F	C	N	2.2905	6	1 hr per day, 5 days consecutively	AB1509.
AB1509.1	301	F	C	N	2.6775	6	1 hr per day, 5 days consecutively	AB1509.
AB1509.2	301	F	C	N	2.9194	6	1 hr per day, 5 days consecutively	AB1509.
AB1509.2	301	F	C	N	2.273	6	1 hr per day, 5 days consecutively	AB1509.
AB1509.2	301	F	C	N	2.4929	6	1 hr per day, 5 days consecutively	AB1509.
AB1509.3	301	F	C	N	1.8965	6	1 hr per day, 5 days consecutively	AB1509.
AB1509.3	301	F	C	N	1.1741	6	1 hr per day, 5 days consecutively	AB1509.
AB1509.3	301	F	C	N	2.7733	6	1 hr per day, 5 days consecutively	AB1509.
AB1510.1	301	F	NE	O	1.8989	6	1 hr per day, 5 days consecutively	AB1510.
AB1510.1	301	F	NE	O	1.564	6	1 hr per day, 5 days consecutively	AB1510.
AB1510.1	301	F	NE	O	2.7806	6	1 hr per day, 5 days consecutively	AB1510.
AB1510.2	301	F	NE	O	2.9223	6	1 hr per day, 5 days consecutively	AB1510.
AB1510.2	301	F	NE	O	2.4086	6	1 hr per day, 5 days consecutively	AB1510.
AB1510.2	301	F	NE	O	2.1498	6	1 hr per day, 5 days consecutively	AB1510.
AB1510.3	301	F	NE	O	1.9777	6	1 hr per day, 5 days consecutively	AB1510.
AB1510.3	301	F	NE	O	1.9643	6	1 hr per day, 5 days consecutively	AB1510.
AB1510.3	301	F	NE	O	1.6222	6	1 hr per day, 5 days consecutively	AB1510.
AB1511.1	301	F	NE	N	1.3739	6	1 hr per day, 5 days consecutively	AB1511.
AB1511.1	301	F	NE	N	1.7684	6	1 hr per day, 5 days consecutively	AB1511.
AB1511.1	301	F	NE	N	1.615	6	1 hr per day, 5 days consecutively	AB1511.
AB1511.2	301	F	NE	N	2.1855	6	1 hr per day, 5 days consecutively	AB1511.
AB1511.2	301	F	NE	N	2.4082	6	1 hr per day, 5 days consecutively	AB1511.
AB1511.2	301	F	NE	N	2.3447	6	1 hr per day, 5 days consecutively	AB1511.
AB1511.3	301	F	NE	N	2.6545	6	1 hr per day, 5 days consecutively	AB1511.
AB1511.3	301	F	NE	N	2.4929	6	1 hr per day, 5 days consecutively	AB1511.
AB1511.3	301	F	NE	N	2.6512	6	1 hr per day, 5 days consecutively	AB1511.
