# Supplementary material for: Mating status drives fitness trade-offs in exercised female Drosophila
Source: PLoS One. 2025 Oct 24;20(10):e0327080. doi: 10.1371/journal.pone.0327080 (PMC12551838; doi:10.1371/journal.pone.0327080)
Supplement: S2 File — (XLSX) [file pone.0327080.s003.xlsx]

## Sheet: Supplemental File 2
ID	Line	Sex	Exercise Treatment	Diet	Day of death
AB400.1	907	M	E	O	2
AB400.1	907	M	E	O	2
AB400.1	907	M	E	O	2
AB400.1	907	M	E	O	2
AB400.1	907	M	E	O	2
AB400.1	907	M	E	O	2
AB400.1	907	M	E	O	2
AB400.1	907	M	E	O	3
AB400.1	907	M	E	O	3
AB400.2	907	M	E	O	2
AB400.2	907	M	E	O	2
AB400.2	907	M	E	O	2
AB400.2	907	M	E	O	2
AB400.2	907	M	E	O	2
AB400.2	907	M	E	O	2
AB400.2	907	M	E	O	3
AB400.2	907	M	E	O	3
AB400.2	907	M	E	O	3
AB400.3	907	M	E	O	2
AB400.3	907	M	E	O	2
AB400.3	907	M	E	O	2
AB400.3	907	M	E	O	2
AB400.3	907	M	E	O	2
AB400.3	907	M	E	O	2
AB400.3	907	M	E	O	2
AB400.3	907	M	E	O	2
AB400.3	907	M	E	O	2
AB400.3	907	M	E	O	2
AB400.3	907	M	E	O	2
AB400.3	907	M	E	O	3
AB400.4	907	M	E	O	2
AB400.4	907	M	E	O	2
AB400.4	907	M	E	O	2
AB400.4	907	M	E	O	2
AB400.4	907	M	E	O	2
AB400.4	907	M	E	O	2
AB400.4	907	M	E	O	3
AB400.4	907	M	E	O	3
AB400.4	907	M	E	O	3
AB400.4	907	M	E	O	3
AB400.4	907	M	E	O	3
AB400.4	907	M	E	O	4
AB400.5	907	M	E	O	2
AB400.5	907	M	E	O	2
AB400.5	907	M	E	O	2
AB400.5	907	M	E	O	3
AB400.5	907	M	E	O	3
AB400.5	907	M	E	O	3
AB400.5	907	M	E	O	3
AB400.5	907	M	E	O	3
AB400.5	907	M	E	O	3
AB400.5	907	M	E	O	3
AB400.5	907	M	E	O	3
AB400.6	907	M	E	O	2
AB400.6	907	M	E	O	2
AB400.6	907	M	E	O	2
AB400.6	907	M	E	O	2
AB400.6	907	M	E	O	2
AB400.6	907	M	E	O	2
AB400.6	907	M	E	O	2
AB400.6	907	M	E	O	3
AB400.6	907	M	E	O	3
AB400.6	907	M	E	O	3
AB400.6	907	M	E	O	3
AB401.1	907	M	E	N	2
AB401.1	907	M	E	N	2
AB401.1	907	M	E	N	2
AB401.1	907	M	E	N	2
AB401.1	907	M	E	N	2
AB401.1	907	M	E	N	2
AB401.1	907	M	E	N	2
AB401.1	907	M	E	N	2
AB401.1	907	M	E	N	2
AB401.1	907	M	E	N	2
AB401.1	907	M	E	N	3
AB401.1	907	M	E	N	3
AB401.2	907	M	E	N	2
AB401.2	907	M	E	N	2
AB401.2	907	M	E	N	2
AB401.2	907	M	E	N	2
AB401.2	907	M	E	N	2
AB401.2	907	M	E	N	2
AB401.2	907	M	E	N	2
AB401.2	907	M	E	N	2
AB401.2	907	M	E	N	2
AB401.2	907	M	E	N	2
AB401.2	907	M	E	N	2
AB401.2	907	M	E	N	2
AB401.3	907	M	E	N	2
AB401.3	907	M	E	N	2
AB401.3	907	M	E	N	2
AB401.3	907	M	E	N	2
AB401.3	907	M	E	N	2
AB401.3	907	M	E	N	2
AB401.3	907	M	E	N	2
AB401.3	907	M	E	N	2
AB401.3	907	M	E	N	2
AB401.3	907	M	E	N	2
AB401.3	907	M	E	N	2
AB401.3	907	M	E	N	3
AB401.3	907	M	E	N	3
AB401.4	907	M	E	N	1
AB401.4	907	M	E	N	2
AB401.4	907	M	E	N	2
AB401.4	907	M	E	N	2
AB401.4	907	M	E	N	2
AB401.4	907	M	E	N	2
AB401.4	907	M	E	N	2
AB401.4	907	M	E	N	2
AB401.4	907	M	E	N	2
AB401.4	907	M	E	N	2
AB401.4	907	M	E	N	2
AB401.4	907	M	E	N	3
AB401.5	907	M	E	N	2
AB401.5	907	M	E	N	2
AB401.5	907	M	E	N	2
AB401.5	907	M	E	N	2
AB401.5	907	M	E	N	2
AB401.5	907	M	E	N	2
AB401.5	907	M	E	N	2
AB401.5	907	M	E	N	3
AB401.5	907	M	E	N	3
AB401.5	907	M	E	N	3
AB401.5	907	M	E	N	3
AB401.6	907	M	E	N	2
AB401.6	907	M	E	N	2
AB401.6	907	M	E	N	2
AB401.6	907	M	E	N	2
AB401.6	907	M	E	N	2
AB401.6	907	M	E	N	2
AB401.6	907	M	E	N	2
AB401.6	907	M	E	N	2
AB401.6	907	M	E	N	2
AB401.6	907	M	E	N	2
AB401.6	907	M	E	N	2
AB401.6	907	M	E	N	3
AB402.1	907	M	C	O	2
AB402.1	907	M	C	O	2
AB402.1	907	M	C	O	2
AB402.1	907	M	C	O	2
AB402.1	907	M	C	O	2
AB402.1	907	M	C	O	2
AB402.1	907	M	C	O	2
AB402.1	907	M	C	O	3
AB402.1	907	M	C	O	3
AB402.1	907	M	C	O	3
AB402.2	907	M	C	O	2
AB402.2	907	M	C	O	2
AB402.2	907	M	C	O	2
AB402.2	907	M	C	O	2
AB402.2	907	M	C	O	2
AB402.2	907	M	C	O	2
AB402.2	907	M	C	O	2
AB402.2	907	M	C	O	2
AB402.2	907	M	C	O	3
AB402.2	907	M	C	O	3
AB402.2	907	M	C	O	3
AB402.2	907	M	C	O	3
AB402.3	907	M	C	O	1
AB402.3	907	M	C	O	2
AB402.3	907	M	C	O	2
AB402.3	907	M	C	O	2
AB402.3	907	M	C	O	2
AB402.3	907	M	C	O	2
AB402.3	907	M	C	O	2
AB402.3	907	M	C	O	2
AB402.3	907	M	C	O	2
AB402.3	907	M	C	O	3
AB402.4	907	M	C	O	2
AB402.4	907	M	C	O	2
AB402.4	907	M	C	O	2
AB402.4	907	M	C	O	2
AB402.4	907	M	C	O	2
AB402.4	907	M	C	O	2
AB402.4	907	M	C	O	2
AB402.4	907	M	C	O	2
AB402.4	907	M	C	O	3
AB402.4	907	M	C	O	3
AB402.4	907	M	C	O	3
AB402.4	907	M	C	O	3
AB402.5	907	M	C	O	2
AB402.5	907	M	C	O	2
AB402.5	907	M	C	O	2
AB402.5	907	M	C	O	3
AB402.5	907	M	C	O	3
AB402.5	907	M	C	O	3
AB402.5	907	M	C	O	3
AB402.5	907	M	C	O	3
AB402.5	907	M	C	O	3
AB402.5	907	M	C	O	3
AB402.5	907	M	C	O	4
AB402.6	907	M	C	O	2
AB402.6	907	M	C	O	2
AB402.6	907	M	C	O	2
AB402.6	907	M	C	O	2
AB402.6	907	M	C	O	2
AB402.6	907	M	C	O	2
AB402.6	907	M	C	O	3
AB402.6	907	M	C	O	3
AB402.6	907	M	C	O	3
AB402.6	907	M	C	O	3
AB402.6	907	M	C	O	3
AB403.1	907	M	C	N	2
AB403.1	907	M	C	N	2
AB403.1	907	M	C	N	2
AB403.1	907	M	C	N	2
AB403.1	907	M	C	N	2
AB403.1	907	M	C	N	2
AB403.1	907	M	C	N	2
AB403.1	907	M	C	N	3
AB403.1	907	M	C	N	3
AB403.1	907	M	C	N	3
AB403.1	907	M	C	N	3
AB403.2	907	M	C	N	2
AB403.2	907	M	C	N	2
AB403.2	907	M	C	N	2
AB403.2	907	M	C	N	2
AB403.2	907	M	C	N	2
AB403.2	907	M	C	N	2
AB403.2	907	M	C	N	3
AB403.2	907	M	C	N	3
AB403.2	907	M	C	N	3
AB403.2	907	M	C	N	3
AB403.2	907	M	C	N	3
AB403.3	907	M	C	N	1
AB403.3	907	M	C	N	2
AB403.3	907	M	C	N	2
AB403.3	907	M	C	N	2
AB403.3	907	M	C	N	2
AB403.3	907	M	C	N	2
AB403.3	907	M	C	N	2
AB403.3	907	M	C	N	2
AB403.3	907	M	C	N	2
AB403.3	907	M	C	N	2
AB403.4	907	M	C	N	2
AB403.4	907	M	C	N	2
AB403.4	907	M	C	N	2
AB403.4	907	M	C	N	2
AB403.4	907	M	C	N	2
AB403.4	907	M	C	N	2
AB403.4	907	M	C	N	2
AB403.4	907	M	C	N	2
AB403.4	907	M	C	N	2
AB403.4	907	M	C	N	3
AB403.4	907	M	C	N	3
AB403.4	907	M	C	N	3
AB403.5	907	M	C	N	2
AB403.5	907	M	C	N	2
AB403.5	907	M	C	N	2
AB403.5	907	M	C	N	2
AB403.5	907	M	C	N	2
AB403.5	907	M	C	N	2
AB403.5	907	M	C	N	2
AB403.5	907	M	C	N	2
AB403.5	907	M	C	N	2
AB403.5	907	M	C	N	2
AB403.5	907	M	C	N	2
AB403.5	907	M	C	N	3
AB403.6	907	M	C	N	2
AB403.6	907	M	C	N	2
AB403.6	907	M	C	N	2
AB403.6	907	M	C	N	2
AB403.6	907	M	C	N	2
AB403.6	907	M	C	N	2
AB403.6	907	M	C	N	2
AB403.6	907	M	C	N	2
AB403.6	907	M	C	N	3
AB403.6	907	M	C	N	3
AB403.6	907	M	C	N	3
AB403.6	907	M	C	N	3
AB404.1	907	M	NE	O	2
AB404.1	907	M	NE	O	2
AB404.1	907	M	NE	O	2
AB404.1	907	M	NE	O	2
AB404.1	907	M	NE	O	2
AB404.1	907	M	NE	O	2
AB404.1	907	M	NE	O	3
AB404.1	907	M	NE	O	3
AB404.1	907	M	NE	O	3
AB404.1	907	M	NE	O	3
AB404.1	907	M	NE	O	3
AB404.2	907	M	NE	O	2
AB404.2	907	M	NE	O	2
AB404.2	907	M	NE	O	2
AB404.2	907	M	NE	O	2
AB404.2	907	M	NE	O	2
AB404.2	907	M	NE	O	2
AB404.2	907	M	NE	O	2
AB404.2	907	M	NE	O	2
AB404.2	907	M	NE	O	3
AB404.2	907	M	NE	O	3
AB404.2	907	M	NE	O	3
AB404.2	907	M	NE	O	3
AB404.3	907	M	NE	O	2
AB404.3	907	M	NE	O	3
AB404.3	907	M	NE	O	3
AB404.3	907	M	NE	O	3
AB404.3	907	M	NE	O	3
AB404.3	907	M	NE	O	3
AB404.3	907	M	NE	O	3
AB404.3	907	M	NE	O	3
AB404.3	907	M	NE	O	3
AB404.3	907	M	NE	O	3
AB404.3	907	M	NE	O	4
AB404.3	907	M	NE	O	4
AB404.4	907	M	NE	O	2
AB404.4	907	M	NE	O	2
AB404.4	907	M	NE	O	2
AB404.4	907	M	NE	O	2
AB404.4	907	M	NE	O	2
AB404.4	907	M	NE	O	2
AB404.4	907	M	NE	O	3
AB404.4	907	M	NE	O	3
AB404.4	907	M	NE	O	3
AB404.4	907	M	NE	O	3
AB404.5	907	M	NE	O	1
AB404.5	907	M	NE	O	2
AB404.5	907	M	NE	O	2
AB404.5	907	M	NE	O	2
AB404.5	907	M	NE	O	2
AB404.5	907	M	NE	O	2
AB404.5	907	M	NE	O	3
AB404.5	907	M	NE	O	3
AB404.5	907	M	NE	O	3
AB404.5	907	M	NE	O	3
AB404.5	907	M	NE	O	3
AB404.5	907	M	NE	O	3
AB404.6	907	M	NE	O	2
AB404.6	907	M	NE	O	2
AB404.6	907	M	NE	O	2
AB404.6	907	M	NE	O	2
AB404.6	907	M	NE	O	3
AB404.6	907	M	NE	O	3
AB404.6	907	M	NE	O	3
AB404.6	907	M	NE	O	3
AB404.6	907	M	NE	O	3
AB404.6	907	M	NE	O	3
AB404.6	907	M	NE	O	4
AB405.1	907	M	NE	N	2
AB405.1	907	M	NE	N	2
AB405.1	907	M	NE	N	2
AB405.1	907	M	NE	N	2
AB405.1	907	M	NE	N	2
AB405.1	907	M	NE	N	2
AB405.1	907	M	NE	N	2
AB405.1	907	M	NE	N	2
AB405.1	907	M	NE	N	2
AB405.1	907	M	NE	N	3
AB405.1	907	M	NE	N	3
AB405.1	907	M	NE	N	3
AB405.2	907	M	NE	N	2
AB405.2	907	M	NE	N	2
AB405.2	907	M	NE	N	2
AB405.2	907	M	NE	N	2
AB405.2	907	M	NE	N	2
AB405.2	907	M	NE	N	2
AB405.2	907	M	NE	N	2
AB405.2	907	M	NE	N	2
AB405.2	907	M	NE	N	2
AB405.2	907	M	NE	N	3
AB405.2	907	M	NE	N	3
AB405.2	907	M	NE	N	3
AB405.3	907	M	NE	N	2
AB405.3	907	M	NE	N	2
AB405.3	907	M	NE	N	2
AB405.3	907	M	NE	N	2
AB405.3	907	M	NE	N	2
AB405.3	907	M	NE	N	2
AB405.3	907	M	NE	N	2
AB405.3	907	M	NE	N	2
AB405.3	907	M	NE	N	2
AB405.3	907	M	NE	N	3
AB405.3	907	M	NE	N	3
AB405.3	907	M	NE	N	3
AB405.4	907	M	NE	N	2
AB405.4	907	M	NE	N	2
AB405.4	907	M	NE	N	2
AB405.4	907	M	NE	N	2
AB405.4	907	M	NE	N	2
AB405.4	907	M	NE	N	2
AB405.4	907	M	NE	N	2
AB405.4	907	M	NE	N	2
AB405.4	907	M	NE	N	3
AB405.4	907	M	NE	N	3
AB405.4	907	M	NE	N	3
AB405.5	907	M	NE	N	2
AB405.5	907	M	NE	N	2
AB405.5	907	M	NE	N	2
AB405.5	907	M	NE	N	2
AB405.5	907	M	NE	N	2
AB405.5	907	M	NE	N	2
AB405.5	907	M	NE	N	2
AB405.5	907	M	NE	N	2
AB405.5	907	M	NE	N	3
AB405.5	907	M	NE	N	3
AB405.5	907	M	NE	N	3
AB405.6	907	M	NE	N	2
AB405.6	907	M	NE	N	2
AB405.6	907	M	NE	N	2
AB405.6	907	M	NE	N	3
AB405.6	907	M	NE	N	3
AB405.6	907	M	NE	N	3
AB405.6	907	M	NE	N	3
AB405.6	907	M	NE	N	3
AB405.6	907	M	NE	N	3
AB405.6	907	M	NE	N	3
AB405.6	907	M	NE	N	3
AB405.6	907	M	NE	N	3
AB406.1	907	F	E	O	2
AB406.1	907	F	E	O	2
AB406.1	907	F	E	O	2
AB406.1	907	F	E	O	2
AB406.1	907	F	E	O	2
AB406.1	907	F	E	O	3
AB406.1	907	F	E	O	3
AB406.1	907	F	E	O	3
AB406.1	907	F	E	O	3
AB406.1	907	F	E	O	4
AB406.1	907	F	E	O	4
AB406.1	907	F	E	O	4
AB406.2	907	F	E	O	2
AB406.2	907	F	E	O	3
AB406.2	907	F	E	O	3
AB406.2	907	F	E	O	3
AB406.2	907	F	E	O	3
AB406.2	907	F	E	O	3
AB406.2	907	F	E	O	3
AB406.2	907	F	E	O	4
AB406.2	907	F	E	O	4
AB406.2	907	F	E	O	4
AB406.2	907	F	E	O	4
AB406.2	907	F	E	O	5
AB406.3	907	F	E	O	3
AB406.3	907	F	E	O	3
AB406.3	907	F	E	O	3
AB406.3	907	F	E	O	3
AB406.3	907	F	E	O	4
AB406.3	907	F	E	O	4
AB406.3	907	F	E	O	4
AB406.3	907	F	E	O	4
AB406.3	907	F	E	O	4
AB406.3	907	F	E	O	4
AB406.3	907	F	E	O	4
AB406.3	907	F	E	O	6
AB406.4	907	F	E	O	3
AB406.4	907	F	E	O	3
AB406.4	907	F	E	O	3
AB406.4	907	F	E	O	3
AB406.4	907	F	E	O	3
AB406.4	907	F	E	O	3
AB406.4	907	F	E	O	3
AB406.4	907	F	E	O	3
AB406.4	907	F	E	O	3
AB406.4	907	F	E	O	4
AB406.4	907	F	E	O	4
AB406.5	907	F	E	O	2
AB406.5	907	F	E	O	3
AB406.5	907	F	E	O	3
AB406.5	907	F	E	O	3
AB406.5	907	F	E	O	3
AB406.5	907	F	E	O	3
AB406.5	907	F	E	O	3
AB406.5	907	F	E	O	3
AB406.5	907	F	E	O	3
AB406.5	907	F	E	O	4
AB406.5	907	F	E	O	5
AB406.5	907	F	E	O	7
AB406.6	907	F	E	O	2
AB406.6	907	F	E	O	2
AB406.6	907	F	E	O	2
AB406.6	907	F	E	O	2
AB406.6	907	F	E	O	2
AB406.6	907	F	E	O	3
AB406.6	907	F	E	O	3
AB406.6	907	F	E	O	3
AB406.6	907	F	E	O	3
AB406.6	907	F	E	O	3
AB406.6	907	F	E	O	3
AB406.6	907	F	E	O	3
AB407.1	907	F	E	N	2
AB407.1	907	F	E	N	3
AB407.1	907	F	E	N	3
AB407.1	907	F	E	N	3
AB407.1	907	F	E	N	3
AB407.1	907	F	E	N	3
AB407.1	907	F	E	N	3
AB407.1	907	F	E	N	3
AB407.1	907	F	E	N	3
AB407.1	907	F	E	N	3
AB407.1	907	F	E	N	3
AB407.1	907	F	E	N	4
AB407.2	907	F	E	N	1
AB407.2	907	F	E	N	2
AB407.2	907	F	E	N	2
AB407.2	907	F	E	N	2
AB407.2	907	F	E	N	2
AB407.2	907	F	E	N	2
AB407.2	907	F	E	N	3
AB407.2	907	F	E	N	3
AB407.2	907	F	E	N	3
AB407.2	907	F	E	N	3
AB407.2	907	F	E	N	4
AB407.2	907	F	E	N	4
AB407.3	907	F	E	N	2
AB407.3	907	F	E	N	2
AB407.3	907	F	E	N	2
AB407.3	907	F	E	N	2
AB407.3	907	F	E	N	3
AB407.3	907	F	E	N	3
AB407.3	907	F	E	N	3
AB407.3	907	F	E	N	3
AB407.3	907	F	E	N	3
AB407.3	907	F	E	N	3
AB407.3	907	F	E	N	4
AB407.3	907	F	E	N	4
AB407.4	907	F	E	N	2
AB407.4	907	F	E	N	2
AB407.4	907	F	E	N	3
AB407.4	907	F	E	N	3
AB407.4	907	F	E	N	3
AB407.4	907	F	E	N	3
AB407.4	907	F	E	N	3
AB407.4	907	F	E	N	3
AB407.4	907	F	E	N	3
AB407.4	907	F	E	N	4
AB407.4	907	F	E	N	4
AB407.4	907	F	E	N	4
AB407.5	907	F	E	N	2
AB407.5	907	F	E	N	2
AB407.5	907	F	E	N	2
AB407.5	907	F	E	N	2
AB407.5	907	F	E	N	3
AB407.5	907	F	E	N	3
AB407.5	907	F	E	N	3
AB407.5	907	F	E	N	3
AB407.5	907	F	E	N	3
AB407.5	907	F	E	N	4
AB407.5	907	F	E	N	4
AB407.5	907	F	E	N	4
AB407.6	907	F	E	N	2
AB407.6	907	F	E	N	2
AB407.6	907	F	E	N	2
AB407.6	907	F	E	N	2
AB407.6	907	F	E	N	3
AB407.6	907	F	E	N	3
AB407.6	907	F	E	N	3
AB407.6	907	F	E	N	3
AB407.6	907	F	E	N	4
AB407.6	907	F	E	N	5
AB407.6	907	F	E	N	5
AB407.6	907	F	E	N	6
AB408.2	907	F	C	O	2
AB408.2	907	F	C	O	2
AB408.2	907	F	C	O	2
AB408.2	907	F	C	O	2
AB408.2	907	F	C	O	2
AB408.2	907	F	C	O	2
AB408.2	907	F	C	O	3
AB408.2	907	F	C	O	3
AB408.2	907	F	C	O	3
AB408.2	907	F	C	O	3
AB408.2	907	F	C	O	4
AB408.3	907	F	C	O	2
AB408.3	907	F	C	O	3
AB408.3	907	F	C	O	3
AB408.3	907	F	C	O	3
AB408.3	907	F	C	O	3
AB408.3	907	F	C	O	3
AB408.3	907	F	C	O	3
AB408.3	907	F	C	O	3
AB408.3	907	F	C	O	3
AB408.3	907	F	C	O	3
AB408.3	907	F	C	O	3
AB408.3	907	F	C	O	4
AB408.4	907	F	C	O	2
AB408.4	907	F	C	O	2
AB408.4	907	F	C	O	2
AB408.4	907	F	C	O	2
AB408.4	907	F	C	O	3
AB408.4	907	F	C	O	3
AB408.4	907	F	C	O	3
AB408.4	907	F	C	O	3
AB408.4	907	F	C	O	3
AB408.4	907	F	C	O	4
AB408.4	907	F	C	O	4
AB408.4	907	F	C	O	4
AB408.5	907	F	C	O	2
AB408.5	907	F	C	O	3
AB408.5	907	F	C	O	3
AB408.5	907	F	C	O	3
AB408.5	907	F	C	O	3
AB408.5	907	F	C	O	4
AB408.5	907	F	C	O	4
AB408.5	907	F	C	O	4
AB408.5	907	F	C	O	4
AB408.5	907	F	C	O	5
AB408.5	907	F	C	O	5
AB408.5	907	F	C	O	6
AB408.6	907	F	C	O	2
AB408.6	907	F	C	O	2
AB408.6	907	F	C	O	2
AB408.6	907	F	C	O	2
AB408.6	907	F	C	O	2
AB408.6	907	F	C	O	2
AB408.6	907	F	C	O	3
AB408.6	907	F	C	O	3
AB408.6	907	F	C	O	3
AB408.6	907	F	C	O	3
AB408.6	907	F	C	O	3
AB408.6	907	F	C	O	4
AB409.1	907	F	C	N	2
AB409.1	907	F	C	N	2
AB409.1	907	F	C	N	2
AB409.1	907	F	C	N	2
AB409.1	907	F	C	N	3
AB409.1	907	F	C	N	3
AB409.1	907	F	C	N	3
AB409.1	907	F	C	N	3
AB409.1	907	F	C	N	3
AB409.1	907	F	C	N	3
AB409.1	907	F	C	N	4
AB409.1	907	F	C	N	4
AB409.2	907	F	C	N	2
AB409.2	907	F	C	N	2
AB409.2	907	F	C	N	2
AB409.2	907	F	C	N	3
AB409.2	907	F	C	N	3
AB409.2	907	F	C	N	3
AB409.2	907	F	C	N	3
AB409.2	907	F	C	N	3
AB409.2	907	F	C	N	3
AB409.2	907	F	C	N	3
AB409.2	907	F	C	N	4
AB409.2	907	F	C	N	4
AB409.3	907	F	C	N	2
AB409.3	907	F	C	N	3
AB409.3	907	F	C	N	3
AB409.3	907	F	C	N	3
AB409.3	907	F	C	N	3
AB409.3	907	F	C	N	3
AB409.3	907	F	C	N	4
AB409.3	907	F	C	N	4
AB409.3	907	F	C	N	4
AB409.3	907	F	C	N	4
AB409.3	907	F	C	N	5
AB409.3	907	F	C	N	5
AB409.4	907	F	C	N	1
AB409.4	907	F	C	N	2
AB409.4	907	F	C	N	2
AB409.4	907	F	C	N	2
AB409.4	907	F	C	N	2
AB409.4	907	F	C	N	3
AB409.4	907	F	C	N	3
AB409.4	907	F	C	N	3
AB409.4	907	F	C	N	3
AB409.4	907	F	C	N	4
AB409.4	907	F	C	N	4
AB409.4	907	F	C	N	4
AB409.5	907	F	C	N	2
AB409.5	907	F	C	N	2
AB409.5	907	F	C	N	2
AB409.5	907	F	C	N	2
AB409.5	907	F	C	N	2
AB409.5	907	F	C	N	2
AB409.5	907	F	C	N	3
AB409.5	907	F	C	N	3
AB409.5	907	F	C	N	3
AB409.5	907	F	C	N	3
AB409.5	907	F	C	N	3
AB409.5	907	F	C	N	4
AB409.6	907	F	C	N	2
AB409.6	907	F	C	N	2
AB409.6	907	F	C	N	2
AB409.6	907	F	C	N	3
AB409.6	907	F	C	N	3
AB409.6	907	F	C	N	3
AB409.6	907	F	C	N	3
AB409.6	907	F	C	N	4
AB409.6	907	F	C	N	4
AB409.6	907	F	C	N	4
AB409.6	907	F	C	N	5
AB409.6	907	F	C	N	5
AB410.1	907	F	NE	O	2
AB410.1	907	F	NE	O	2
AB410.1	907	F	NE	O	2
AB410.1	907	F	NE	O	2
AB410.1	907	F	NE	O	3
AB410.1	907	F	NE	O	3
AB410.1	907	F	NE	O	3
AB410.1	907	F	NE	O	4
AB410.1	907	F	NE	O	4
AB410.1	907	F	NE	O	4
AB410.1	907	F	NE	O	5
AB410.1	907	F	NE	O	5
AB410.2	907	F	NE	O	2
AB410.2	907	F	NE	O	2
AB410.2	907	F	NE	O	2
AB410.2	907	F	NE	O	3
AB410.2	907	F	NE	O	3
AB410.2	907	F	NE	O	3
AB410.2	907	F	NE	O	3
AB410.2	907	F	NE	O	3
AB410.2	907	F	NE	O	3
AB410.2	907	F	NE	O	3
AB410.2	907	F	NE	O	3
AB410.2	907	F	NE	O	4
AB410.3	907	F	NE	O	2
AB410.3	907	F	NE	O	2
AB410.3	907	F	NE	O	3
AB410.3	907	F	NE	O	3
AB410.3	907	F	NE	O	3
AB410.3	907	F	NE	O	3
AB410.3	907	F	NE	O	3
AB410.3	907	F	NE	O	3
AB410.3	907	F	NE	O	4
AB410.3	907	F	NE	O	4
AB410.3	907	F	NE	O	4
AB410.3	907	F	NE	O	5
AB410.4	907	F	NE	O	2
AB410.4	907	F	NE	O	3
AB410.4	907	F	NE	O	3
AB410.4	907	F	NE	O	3
AB410.4	907	F	NE	O	3
AB410.4	907	F	NE	O	4
AB410.4	907	F	NE	O	4
AB410.4	907	F	NE	O	4
AB410.4	907	F	NE	O	5
AB410.4	907	F	NE	O	5
AB410.4	907	F	NE	O	5
AB410.5	907	F	NE	O	2
AB410.5	907	F	NE	O	2
AB410.5	907	F	NE	O	3
AB410.5	907	F	NE	O	3
AB410.5	907	F	NE	O	3
AB410.5	907	F	NE	O	3
AB410.5	907	F	NE	O	3
AB410.5	907	F	NE	O	3
AB410.5	907	F	NE	O	4
AB410.5	907	F	NE	O	4
AB410.5	907	F	NE	O	5
AB410.5	907	F	NE	O	7
AB410.6	907	F	NE	O	2
AB410.6	907	F	NE	O	3
AB410.6	907	F	NE	O	3
AB410.6	907	F	NE	O	3
AB410.6	907	F	NE	O	3
AB410.6	907	F	NE	O	3
AB410.6	907	F	NE	O	3
AB410.6	907	F	NE	O	4
AB410.6	907	F	NE	O	4
AB410.6	907	F	NE	O	4
AB410.6	907	F	NE	O	4
AB410.6	907	F	NE	O	5
AB411.1	907	F	NE	N	1
AB411.1	907	F	NE	N	2
AB411.1	907	F	NE	N	2
AB411.1	907	F	NE	N	3
AB411.1	907	F	NE	N	3
AB411.1	907	F	NE	N	3
AB411.1	907	F	NE	N	3
AB411.1	907	F	NE	N	4
AB411.1	907	F	NE	N	4
AB411.1	907	F	NE	N	4
AB411.1	907	F	NE	N	4
AB411.1	907	F	NE	N	5
AB411.2	907	F	NE	N	2
AB411.2	907	F	NE	N	2
AB411.2	907	F	NE	N	3
AB411.2	907	F	NE	N	4
AB411.2	907	F	NE	N	4
AB411.2	907	F	NE	N	4
AB411.2	907	F	NE	N	4
AB411.2	907	F	NE	N	4
AB411.2	907	F	NE	N	5
AB411.2	907	F	NE	N	5
AB411.2	907	F	NE	N	5
AB411.2	907	F	NE	N	5
AB411.3	907	F	NE	N	2
AB411.3	907	F	NE	N	2
AB411.3	907	F	NE	N	2
AB411.3	907	F	NE	N	2
AB411.3	907	F	NE	N	3
AB411.3	907	F	NE	N	3
AB411.3	907	F	NE	N	3
AB411.3	907	F	NE	N	3
AB411.3	907	F	NE	N	3
AB411.3	907	F	NE	N	3
AB411.3	907	F	NE	N	3
AB411.3	907	F	NE	N	3
AB411.4	907	F	NE	N	2
AB411.4	907	F	NE	N	3
AB411.4	907	F	NE	N	3
AB411.4	907	F	NE	N	3
AB411.4	907	F	NE	N	3
AB411.4	907	F	NE	N	4
AB411.4	907	F	NE	N	4
AB411.4	907	F	NE	N	4
AB411.4	907	F	NE	N	4
AB411.4	907	F	NE	N	4
AB411.4	907	F	NE	N	4
AB411.4	907	F	NE	N	5
AB411.5	907	F	NE	N	2
AB411.5	907	F	NE	N	3
AB411.5	907	F	NE	N	3
AB411.5	907	F	NE	N	3
AB411.5	907	F	NE	N	3
AB411.5	907	F	NE	N	3
AB411.5	907	F	NE	N	4
AB411.5	907	F	NE	N	4
AB411.5	907	F	NE	N	4
AB411.5	907	F	NE	N	4
AB411.5	907	F	NE	N	4
AB411.5	907	F	NE	N	5
AB411.6	907	F	NE	N	2
AB411.6	907	F	NE	N	3
AB411.6	907	F	NE	N	3
AB411.6	907	F	NE	N	4
AB411.6	907	F	NE	N	4
AB411.6	907	F	NE	N	4
AB411.6	907	F	NE	N	4
AB411.6	907	F	NE	N	4
AB411.6	907	F	NE	N	4
AB411.6	907	F	NE	N	4
AB411.6	907	F	NE	N	5
AB500.1	324	M	E	O	1
AB500.1	324	M	E	O	2
AB500.1	324	M	E	O	2
AB500.1	324	M	E	O	2
AB500.1	324	M	E	O	2
AB500.1	324	M	E	O	2
AB500.1	324	M	E	O	2
AB500.1	324	M	E	O	2
AB500.1	324	M	E	O	2
AB500.1	324	M	E	O	2
AB500.1	324	M	E	O	2
AB500.1	324	M	E	O	2
AB500.2	324	M	E	O	1
AB500.2	324	M	E	O	2
AB500.2	324	M	E	O	2
AB500.2	324	M	E	O	2
AB500.2	324	M	E	O	2
AB500.2	324	M	E	O	2
AB500.2	324	M	E	O	2
AB500.2	324	M	E	O	2
AB500.2	324	M	E	O	2
AB500.2	324	M	E	O	2
AB500.2	324	M	E	O	2
AB500.2	324	M	E	O	2
AB500.3	324	M	E	O	2
AB500.3	324	M	E	O	2
AB500.3	324	M	E	O	2
AB500.3	324	M	E	O	2
AB500.3	324	M	E	O	2
AB500.3	324	M	E	O	2
AB500.3	324	M	E	O	2
AB500.3	324	M	E	O	2
AB500.3	324	M	E	O	2
AB500.3	324	M	E	O	2
AB500.3	324	M	E	O	2
AB500.3	324	M	E	O	3
AB500.4	324	M	E	O	1
AB500.4	324	M	E	O	1
AB500.4	324	M	E	O	2
AB500.4	324	M	E	O	2
AB500.4	324	M	E	O	2
AB500.4	324	M	E	O	2
AB500.4	324	M	E	O	2
AB500.4	324	M	E	O	2
AB500.4	324	M	E	O	2
AB500.4	324	M	E	O	2
AB500.4	324	M	E	O	2
AB500.4	324	M	E	O	3
AB500.5	324	M	E	O	1
AB500.5	324	M	E	O	2
AB500.5	324	M	E	O	2
AB500.5	324	M	E	O	2
AB500.5	324	M	E	O	2
AB500.5	324	M	E	O	2
AB500.5	324	M	E	O	2
AB500.5	324	M	E	O	2
AB500.5	324	M	E	O	2
AB500.5	324	M	E	O	2
AB500.5	324	M	E	O	2
AB500.5	324	M	E	O	2
AB501.1	324	M	E	N	1
AB501.1	324	M	E	N	2
AB501.1	324	M	E	N	2
AB501.1	324	M	E	N	2
AB501.1	324	M	E	N	2
AB501.1	324	M	E	N	2
AB501.1	324	M	E	N	2
AB501.1	324	M	E	N	2
AB501.1	324	M	E	N	2
AB501.1	324	M	E	N	3
AB501.1	324	M	E	N	3
AB501.1	324	M	E	N	3
AB501.2	324	M	E	N	2
AB501.2	324	M	E	N	2
AB501.2	324	M	E	N	2
AB501.2	324	M	E	N	2
AB501.2	324	M	E	N	2
AB501.2	324	M	E	N	2
AB501.2	324	M	E	N	2
AB501.2	324	M	E	N	2
AB501.2	324	M	E	N	2
AB501.2	324	M	E	N	2
AB501.2	324	M	E	N	2
AB501.2	324	M	E	N	2
AB501.3	324	M	E	N	1
AB501.3	324	M	E	N	1
AB501.3	324	M	E	N	1
AB501.3	324	M	E	N	2
AB501.3	324	M	E	N	2
AB501.3	324	M	E	N	2
AB501.3	324	M	E	N	2
AB501.3	324	M	E	N	2
AB501.3	324	M	E	N	2
AB501.3	324	M	E	N	2
AB501.3	324	M	E	N	2
AB501.4	324	M	E	N	2
AB501.4	324	M	E	N	2
AB501.4	324	M	E	N	2
AB501.4	324	M	E	N	2
AB501.4	324	M	E	N	2
AB501.4	324	M	E	N	2
AB501.4	324	M	E	N	2
AB501.4	324	M	E	N	2
AB501.4	324	M	E	N	2
AB501.4	324	M	E	N	2
AB501.4	324	M	E	N	2
AB501.4	324	M	E	N	2
AB501.5	324	M	E	N	1
AB501.5	324	M	E	N	2
AB501.5	324	M	E	N	2
AB501.5	324	M	E	N	2
AB501.5	324	M	E	N	2
AB501.5	324	M	E	N	2
AB501.5	324	M	E	N	2
AB501.5	324	M	E	N	2
AB501.5	324	M	E	N	2
AB501.5	324	M	E	N	2
AB501.5	324	M	E	N	2
AB501.5	324	M	E	N	2
AB502.1	324	M	C	O	2
AB502.1	324	M	C	O	2
AB502.1	324	M	C	O	2
AB502.1	324	M	C	O	2
AB502.1	324	M	C	O	2
AB502.1	324	M	C	O	2
AB502.1	324	M	C	O	2
AB502.1	324	M	C	O	2
AB502.1	324	M	C	O	2
AB502.1	324	M	C	O	2
AB502.1	324	M	C	O	2
AB502.1	324	M	C	O	2
AB502.2	324	M	C	O	1
AB502.2	324	M	C	O	1
AB502.2	324	M	C	O	2
AB502.2	324	M	C	O	2
AB502.2	324	M	C	O	2
AB502.2	324	M	C	O	2
AB502.2	324	M	C	O	2
AB502.2	324	M	C	O	2
AB502.2	324	M	C	O	2
AB502.2	324	M	C	O	2
AB502.2	324	M	C	O	2
AB502.2	324	M	C	O	2
AB502.3	324	M	C	O	2
AB502.3	324	M	C	O	2
AB502.3	324	M	C	O	2
AB502.3	324	M	C	O	2
AB502.3	324	M	C	O	2
AB502.3	324	M	C	O	2
AB502.3	324	M	C	O	2
AB502.3	324	M	C	O	2
AB502.3	324	M	C	O	2
AB502.3	324	M	C	O	2
AB502.3	324	M	C	O	2
AB502.3	324	M	C	O	2
AB502.4	324	M	C	O	1
AB502.4	324	M	C	O	1
AB502.4	324	M	C	O	1
AB502.4	324	M	C	O	2
AB502.4	324	M	C	O	2
AB502.4	324	M	C	O	2
AB502.4	324	M	C	O	2
AB502.4	324	M	C	O	2
AB502.4	324	M	C	O	2
AB502.4	324	M	C	O	2
AB502.4	324	M	C	O	2
AB502.4	324	M	C	O	2
AB502.5	324	M	C	O	2
AB502.5	324	M	C	O	2
AB502.5	324	M	C	O	2
AB502.5	324	M	C	O	2
AB502.5	324	M	C	O	2
AB502.5	324	M	C	O	2
AB502.5	324	M	C	O	2
AB502.5	324	M	C	O	2
AB502.5	324	M	C	O	2
AB502.5	324	M	C	O	2
AB502.5	324	M	C	O	3
AB502.5	324	M	C	O	3
AB503.1	324	M	C	N	2
AB503.1	324	M	C	N	2
AB503.1	324	M	C	N	2
AB503.1	324	M	C	N	2
AB503.1	324	M	C	N	2
AB503.1	324	M	C	N	2
AB503.1	324	M	C	N	2
AB503.1	324	M	C	N	2
AB503.1	324	M	C	N	2
AB503.1	324	M	C	N	2
AB503.1	324	M	C	N	2
AB503.1	324	M	C	N	3
AB503.2	324	M	C	N	2
AB503.2	324	M	C	N	2
AB503.2	324	M	C	N	2
AB503.2	324	M	C	N	2
AB503.2	324	M	C	N	2
AB503.2	324	M	C	N	2
AB503.2	324	M	C	N	2
AB503.2	324	M	C	N	2
AB503.2	324	M	C	N	2
AB503.2	324	M	C	N	2
AB503.2	324	M	C	N	3
AB503.3	324	M	C	N	1
AB503.3	324	M	C	N	2
AB503.3	324	M	C	N	2
AB503.3	324	M	C	N	2
AB503.3	324	M	C	N	2
AB503.3	324	M	C	N	2
AB503.3	324	M	C	N	2
AB503.3	324	M	C	N	2
AB503.3	324	M	C	N	2
AB503.3	324	M	C	N	2
AB503.3	324	M	C	N	2
AB503.3	324	M	C	N	2
AB503.4	324	M	C	N	2
AB503.4	324	M	C	N	2
AB503.4	324	M	C	N	2
AB503.4	324	M	C	N	2
AB503.4	324	M	C	N	2
AB503.4	324	M	C	N	2
AB503.4	324	M	C	N	2
AB503.4	324	M	C	N	2
AB503.4	324	M	C	N	2
AB503.4	324	M	C	N	2
AB503.4	324	M	C	N	2
AB503.4	324	M	C	N	2
AB503.5	324	M	C	N	2
AB503.5	324	M	C	N	2
AB503.5	324	M	C	N	2
AB503.5	324	M	C	N	2
AB503.5	324	M	C	N	2
AB503.5	324	M	C	N	2
AB503.5	324	M	C	N	2
AB503.5	324	M	C	N	2
AB503.5	324	M	C	N	2
AB503.5	324	M	C	N	2
AB503.5	324	M	C	N	2
AB503.5	324	M	C	N	2
AB504.1	324	M	NE	O	1
AB504.1	324	M	NE	O	2
AB504.1	324	M	NE	O	2
AB504.1	324	M	NE	O	2
AB504.1	324	M	NE	O	2
AB504.1	324	M	NE	O	2
AB504.1	324	M	NE	O	2
AB504.1	324	M	NE	O	2
AB504.1	324	M	NE	O	3
AB504.1	324	M	NE	O	3
AB504.1	324	M	NE	O	3
AB504.1	324	M	NE	O	3
AB504.2	324	M	NE	O	2
AB504.2	324	M	NE	O	2
AB504.2	324	M	NE	O	2
AB504.2	324	M	NE	O	2
AB504.2	324	M	NE	O	2
AB504.2	324	M	NE	O	2
AB504.2	324	M	NE	O	2
AB504.2	324	M	NE	O	2
AB504.2	324	M	NE	O	2
AB504.2	324	M	NE	O	2
AB504.2	324	M	NE	O	3
AB504.2	324	M	NE	O	3
AB504.3	324	M	NE	O	2
AB504.3	324	M	NE	O	2
AB504.3	324	M	NE	O	2
AB504.3	324	M	NE	O	2
AB504.3	324	M	NE	O	2
AB504.3	324	M	NE	O	2
AB504.3	324	M	NE	O	2
AB504.3	324	M	NE	O	2
AB504.3	324	M	NE	O	2
AB504.3	324	M	NE	O	2
AB504.3	324	M	NE	O	2
AB504.3	324	M	NE	O	3
AB504.4	324	M	NE	O	1
AB504.4	324	M	NE	O	2
AB504.4	324	M	NE	O	2
AB504.4	324	M	NE	O	2
AB504.4	324	M	NE	O	2
AB504.4	324	M	NE	O	2
AB504.4	324	M	NE	O	2
AB504.4	324	M	NE	O	2
AB504.4	324	M	NE	O	2
AB504.4	324	M	NE	O	2
AB504.4	324	M	NE	O	2
AB504.4	324	M	NE	O	2
AB504.5	324	M	NE	O	2
AB504.5	324	M	NE	O	2
AB504.5	324	M	NE	O	2
AB504.5	324	M	NE	O	2
AB504.5	324	M	NE	O	2
AB504.5	324	M	NE	O	2
AB504.5	324	M	NE	O	2
AB504.5	324	M	NE	O	2
AB504.5	324	M	NE	O	2
AB504.5	324	M	NE	O	2
AB504.5	324	M	NE	O	3
AB505.1	324	M	NE	N	2
AB505.1	324	M	NE	N	2
AB505.1	324	M	NE	N	2
AB505.1	324	M	NE	N	2
AB505.1	324	M	NE	N	2
AB505.1	324	M	NE	N	2
AB505.1	324	M	NE	N	2
AB505.1	324	M	NE	N	2
AB505.1	324	M	NE	N	2
AB505.1	324	M	NE	N	3
AB505.2	324	M	NE	N	1
AB505.2	324	M	NE	N	2
AB505.2	324	M	NE	N	2
AB505.2	324	M	NE	N	2
AB505.2	324	M	NE	N	2
AB505.2	324	M	NE	N	2
AB505.2	324	M	NE	N	2
AB505.2	324	M	NE	N	2
AB505.2	324	M	NE	N	2
AB505.2	324	M	NE	N	2
AB505.2	324	M	NE	N	2
AB505.2	324	M	NE	N	2
AB505.3	324	M	NE	N	1
AB505.3	324	M	NE	N	2
AB505.3	324	M	NE	N	2
AB505.3	324	M	NE	N	2
AB505.3	324	M	NE	N	2
AB505.3	324	M	NE	N	2
AB505.3	324	M	NE	N	2
AB505.3	324	M	NE	N	2
AB505.3	324	M	NE	N	2
AB505.3	324	M	NE	N	2
AB505.3	324	M	NE	N	2
AB505.3	324	M	NE	N	2
AB505.4	324	M	NE	N	1
AB505.4	324	M	NE	N	2
AB505.4	324	M	NE	N	2
AB505.4	324	M	NE	N	2
AB505.4	324	M	NE	N	2
AB505.4	324	M	NE	N	2
AB505.4	324	M	NE	N	2
AB505.4	324	M	NE	N	2
AB505.4	324	M	NE	N	2
AB505.4	324	M	NE	N	2
AB505.4	324	M	NE	N	2
AB505.4	324	M	NE	N	2
AB505.5	324	M	NE	N	2
AB505.5	324	M	NE	N	2
AB505.5	324	M	NE	N	2
AB505.5	324	M	NE	N	2
AB505.5	324	M	NE	N	2
AB505.5	324	M	NE	N	2
AB505.5	324	M	NE	N	2
AB505.5	324	M	NE	N	2
AB505.5	324	M	NE	N	2
AB505.5	324	M	NE	N	2
AB505.5	324	M	NE	N	2
AB505.5	324	M	NE	N	2
AB506.1	324	F	E	O	2
AB506.1	324	F	E	O	3
AB506.1	324	F	E	O	3
AB506.1	324	F	E	O	3
AB506.1	324	F	E	O	3
AB506.1	324	F	E	O	3
AB506.1	324	F	E	O	3
AB506.1	324	F	E	O	3
AB506.1	324	F	E	O	4
AB506.1	324	F	E	O	4
AB506.2	324	F	E	O	2
AB506.2	324	F	E	O	3
AB506.2	324	F	E	O	3
AB506.2	324	F	E	O	3
AB506.2	324	F	E	O	3
AB506.2	324	F	E	O	3
AB506.2	324	F	E	O	3
AB506.2	324	F	E	O	3
AB506.2	324	F	E	O	4
AB506.2	324	F	E	O	4
AB506.2	324	F	E	O	4
AB506.2	324	F	E	O	4
AB506.3	324	F	E	O	2
AB506.3	324	F	E	O	3
AB506.3	324	F	E	O	3
AB506.3	324	F	E	O	3
AB506.3	324	F	E	O	3
AB506.3	324	F	E	O	3
AB506.3	324	F	E	O	3
AB506.3	324	F	E	O	3
AB506.3	324	F	E	O	3
AB506.3	324	F	E	O	3
AB506.3	324	F	E	O	1
AB506.4	324	F	E	O	2
AB506.4	324	F	E	O	2
AB506.4	324	F	E	O	2
AB506.4	324	F	E	O	3
AB506.4	324	F	E	O	3
AB506.4	324	F	E	O	3
AB506.4	324	F	E	O	3
AB506.4	324	F	E	O	3
AB506.4	324	F	E	O	3
AB506.4	324	F	E	O	4
AB506.4	324	F	E	O	4
AB506.4	324	F	E	O	4
AB506.5	324	F	E	O	3
AB506.5	324	F	E	O	3
AB506.5	324	F	E	O	3
AB506.5	324	F	E	O	3
AB506.5	324	F	E	O	3
AB506.5	324	F	E	O	3
AB506.5	324	F	E	O	3
AB506.5	324	F	E	O	3
AB506.5	324	F	E	O	3
AB506.5	324	F	E	O	4
AB506.6	324	F	E	O	1
AB506.6	324	F	E	O	2
AB506.6	324	F	E	O	2
AB506.6	324	F	E	O	3
AB506.6	324	F	E	O	3
AB506.6	324	F	E	O	3
AB506.6	324	F	E	O	3
AB506.6	324	F	E	O	3
AB506.6	324	F	E	O	4
AB506.6	324	F	E	O	4
AB506.6	324	F	E	O	5
AB506.6	324	F	E	O	5
AB507.1	324	F	E	O	3
AB507.1	324	F	E	O	3
AB507.1	324	F	E	O	3
AB507.1	324	F	E	O	3
AB507.1	324	F	E	O	3
AB507.1	324	F	E	O	3
AB507.1	324	F	E	O	3
AB507.1	324	F	E	O	3
AB507.1	324	F	E	O	4
AB507.1	324	F	E	O	4
AB507.1	324	F	E	O	4
AB507.1	324	F	E	O	5
AB507.2	324	F	E	O	2
AB507.2	324	F	E	O	3
AB507.2	324	F	E	O	3
AB507.2	324	F	E	O	3
AB507.2	324	F	E	O	3
AB507.2	324	F	E	O	4
AB507.2	324	F	E	O	4
AB507.2	324	F	E	O	4
AB507.2	324	F	E	O	4
AB507.2	324	F	E	O	4
AB507.2	324	F	E	O	5
AB507.2	324	F	E	O	6
AB507.3	324	F	E	O	2
AB507.3	324	F	E	O	2
AB507.3	324	F	E	O	2
AB507.3	324	F	E	O	2
AB507.3	324	F	E	O	3
AB507.3	324	F	E	O	3
AB507.3	324	F	E	O	3
AB507.3	324	F	E	O	3
AB507.3	324	F	E	O	4
AB507.3	324	F	E	O	4
AB507.3	324	F	E	O	4
AB507.3	324	F	E	O	4
AB507.4	324	F	E	O	2
AB507.4	324	F	E	O	2
AB507.4	324	F	E	O	3
AB507.4	324	F	E	O	3
AB507.4	324	F	E	O	3
AB507.4	324	F	E	O	3
AB507.4	324	F	E	O	3
AB507.4	324	F	E	O	3
AB507.4	324	F	E	O	3
AB507.4	324	F	E	O	4
AB507.4	324	F	E	O	4
AB507.4	324	F	E	O	4
AB507.5	324	F	E	O	3
AB507.5	324	F	E	O	3
AB507.5	324	F	E	O	3
AB507.5	324	F	E	O	3
AB507.5	324	F	E	O	3
AB507.5	324	F	E	O	3
AB507.5	324	F	E	O	3
AB507.5	324	F	E	O	3
AB507.5	324	F	E	O	4
AB507.5	324	F	E	O	4
AB507.5	324	F	E	O	4
AB507.5	324	F	E	O	4
AB507.6	324	F	E	N	2
AB507.6	324	F	E	N	2
AB507.6	324	F	E	N	2
AB507.6	324	F	E	N	2
AB507.6	324	F	E	N	2
AB507.6	324	F	E	N	2
AB507.6	324	F	E	N	3
AB507.6	324	F	E	N	3
AB507.6	324	F	E	N	3
AB507.6	324	F	E	N	3
AB507.6	324	F	E	N	4
AB507.6	324	F	E	N	4
AB508.1	324	F	C	O	3
AB508.1	324	F	C	O	3
AB508.1	324	F	C	O	3
AB508.1	324	F	C	O	3
AB508.1	324	F	C	O	3
AB508.1	324	F	C	O	3
AB508.1	324	F	C	O	3
AB508.1	324	F	C	O	4
AB508.1	324	F	C	O	4
AB508.1	324	F	C	O	4
AB508.1	324	F	C	O	5
AB508.1	324	F	C	O	5
AB508.2	324	F	C	O	2
AB508.2	324	F	C	O	3
AB508.2	324	F	C	O	3
AB508.2	324	F	C	O	3
AB508.2	324	F	C	O	3
AB508.2	324	F	C	O	3
AB508.2	324	F	C	O	3
AB508.2	324	F	C	O	3
AB508.2	324	F	C	O	3
AB508.2	324	F	C	O	3
AB508.2	324	F	C	O	4
AB508.2	324	F	C	O	5
AB508.3	324	F	C	O	2
AB508.3	324	F	C	O	2
AB508.3	324	F	C	O	2
AB508.3	324	F	C	O	2
AB508.3	324	F	C	O	2
AB508.3	324	F	C	O	2
AB508.3	324	F	C	O	3
AB508.3	324	F	C	O	3
AB508.3	324	F	C	O	3
AB508.3	324	F	C	O	3
AB508.3	324	F	C	O	4
AB508.3	324	F	C	O	4
AB508.4	324	F	C	O	2
AB508.4	324	F	C	O	3
AB508.4	324	F	C	O	3
AB508.4	324	F	C	O	3
AB508.4	324	F	C	O	3
AB508.4	324	F	C	O	3
AB508.4	324	F	C	O	3
AB508.4	324	F	C	O	3
AB508.4	324	F	C	O	3
AB508.4	324	F	C	O	3
AB508.4	324	F	C	O	3
AB508.4	324	F	C	O	4
AB508.5	324	F	C	O	2
AB508.5	324	F	C	O	2
AB508.5	324	F	C	O	2
AB508.5	324	F	C	O	2
AB508.5	324	F	C	O	2
AB508.5	324	F	C	O	2
AB508.5	324	F	C	O	2
AB508.5	324	F	C	O	2
AB508.5	324	F	C	O	2
AB508.5	324	F	C	O	3
AB508.5	324	F	C	O	3
AB508.5	324	F	C	O	3
AB508.6	324	F	C	O	2
AB508.6	324	F	C	O	3
AB508.6	324	F	C	O	3
AB508.6	324	F	C	O	3
AB508.6	324	F	C	O	3
AB508.6	324	F	C	O	3
AB508.6	324	F	C	O	3
AB508.6	324	F	C	O	3
AB508.6	324	F	C	O	4
AB508.6	324	F	C	O	4
AB508.6	324	F	C	O	4
AB508.6	324	F	C	O	5
AB509.1	324	F	C	N	2
AB509.1	324	F	C	N	2
AB509.1	324	F	C	N	3
AB509.1	324	F	C	N	3
AB509.1	324	F	C	N	3
AB509.1	324	F	C	N	3
AB509.1	324	F	C	N	3
AB509.1	324	F	C	N	3
AB509.1	324	F	C	N	4
AB509.1	324	F	C	N	4
AB509.1	324	F	C	N	4
AB509.1	324	F	C	N	5
AB509.2	324	F	C	N	2
AB509.2	324	F	C	N	3
AB509.2	324	F	C	N	3
AB509.2	324	F	C	N	3
AB509.2	324	F	C	N	3
AB509.2	324	F	C	N	3
AB509.2	324	F	C	N	3
AB509.2	324	F	C	N	3
AB509.2	324	F	C	N	4
AB509.2	324	F	C	N	4
AB509.2	324	F	C	N	4
AB509.2	324	F	C	N	5
AB509.3	324	F	C	N	3
AB509.3	324	F	C	N	3
AB509.3	324	F	C	N	3
AB509.3	324	F	C	N	3
AB509.3	324	F	C	N	3
AB509.3	324	F	C	N	3
AB509.3	324	F	C	N	3
AB509.3	324	F	C	N	3
AB509.3	324	F	C	N	3
AB509.3	324	F	C	N	3
AB509.4	324	F	C	N	2
AB509.4	324	F	C	N	2
AB509.4	324	F	C	N	2
AB509.4	324	F	C	N	3
AB509.4	324	F	C	N	3
AB509.4	324	F	C	N	3
AB509.4	324	F	C	N	3
AB509.4	324	F	C	N	4
AB509.4	324	F	C	N	4
AB509.4	324	F	C	N	4
AB509.5	324	F	C	N	2
AB509.5	324	F	C	N	2
AB509.5	324	F	C	N	2
AB509.5	324	F	C	N	2
AB509.5	324	F	C	N	3
AB509.5	324	F	C	N	3
AB509.5	324	F	C	N	3
AB509.5	324	F	C	N	3
AB509.5	324	F	C	N	3
AB509.5	324	F	C	N	3
AB509.5	324	F	C	N	4
AB509.6	324	F	C	N	2
AB509.6	324	F	C	N	3
AB509.6	324	F	C	N	3
AB509.6	324	F	C	N	3
AB509.6	324	F	C	N	3
AB509.6	324	F	C	N	3
AB509.6	324	F	C	N	3
AB509.6	324	F	C	N	3
AB509.6	324	F	C	N	3
AB509.6	324	F	C	N	3
AB509.6	324	F	C	N	3
AB509.6	324	F	C	N	3
AB509.6	324	F	C	N	4
AB510.1	324	F	NE	O	2
AB510.1	324	F	NE	O	2
AB510.1	324	F	NE	O	3
AB510.1	324	F	NE	O	3
AB510.1	324	F	NE	O	3
AB510.1	324	F	NE	O	3
AB510.1	324	F	NE	O	3
AB510.1	324	F	NE	O	3
AB510.1	324	F	NE	O	3
AB510.1	324	F	NE	O	3
AB510.1	324	F	NE	O	4
AB510.1	324	F	NE	O	5
AB510.2	324	F	NE	O	2
AB510.2	324	F	NE	O	3
AB510.2	324	F	NE	O	3
AB510.2	324	F	NE	O	3
AB510.3	324	F	NE	O	2
AB510.3	324	F	NE	O	2
AB510.3	324	F	NE	O	3
AB510.3	324	F	NE	O	3
AB510.3	324	F	NE	O	3
AB510.3	324	F	NE	O	3
AB510.3	324	F	NE	O	3
AB510.3	324	F	NE	O	3
AB510.3	324	F	NE	O	3
AB510.3	324	F	NE	O	4
AB510.3	324	F	NE	O	4
AB510.3	324	F	NE	O	4
AB510.4	324	F	NE	O	2
AB510.4	324	F	NE	O	2
AB510.4	324	F	NE	O	2
AB510.4	324	F	NE	O	3
AB510.4	324	F	NE	O	3
AB510.4	324	F	NE	O	3
AB510.4	324	F	NE	O	3
AB510.4	324	F	NE	O	3
AB510.4	324	F	NE	O	3
AB510.4	324	F	NE	O	4
AB510.4	324	F	NE	O	4
AB510.4	324	F	NE	O	4
AB510.5	324	F	NE	O	2
AB510.5	324	F	NE	O	3
AB510.5	324	F	NE	O	3
AB510.5	324	F	NE	O	3
AB510.5	324	F	NE	O	4
AB510.5	324	F	NE	O	4
AB510.5	324	F	NE	O	4
AB510.5	324	F	NE	O	4
AB510.5	324	F	NE	O	4
AB510.5	324	F	NE	O	4
AB510.5	324	F	NE	O	5
AB510.6	324	F	NE	O	3
AB510.6	324	F	NE	O	3
AB510.6	324	F	NE	O	3
AB510.6	324	F	NE	O	3
AB510.6	324	F	NE	O	3
AB510.6	324	F	NE	O	3
AB510.6	324	F	NE	O	3
AB510.6	324	F	NE	O	3
AB510.6	324	F	NE	O	3
AB510.6	324	F	NE	O	4
AB510.6	324	F	NE	O	4
AB510.6	324	F	NE	O	4
AB511.1	324	F	NE	N	2
AB511.1	324	F	NE	N	2
AB511.1	324	F	NE	N	3
AB511.1	324	F	NE	N	3
AB511.1	324	F	NE	N	3
AB511.1	324	F	NE	N	3
AB511.1	324	F	NE	N	3
AB511.1	324	F	NE	N	3
AB511.1	324	F	NE	N	3
AB511.1	324	F	NE	N	3
AB511.1	324	F	NE	N	3
AB511.1	324	F	NE	N	4
AB511.2	324	F	NE	N	2
AB511.2	324	F	NE	N	2
AB511.2	324	F	NE	N	2
AB511.2	324	F	NE	N	3
AB511.2	324	F	NE	N	3
AB511.2	324	F	NE	N	3
AB511.2	324	F	NE	N	3
AB511.2	324	F	NE	N	3
AB511.2	324	F	NE	N	3
AB511.2	324	F	NE	N	3
AB511.2	324	F	NE	N	3
AB511.2	324	F	NE	N	4
AB511.3	324	F	NE	N	2
AB511.3	324	F	NE	N	3
AB511.3	324	F	NE	N	3
AB511.3	324	F	NE	N	3
AB511.3	324	F	NE	N	3
AB511.3	324	F	NE	N	3
AB511.3	324	F	NE	N	3
AB511.3	324	F	NE	N	3
AB511.3	324	F	NE	N	3
AB511.3	324	F	NE	N	3
AB511.3	324	F	NE	N	4
AB511.3	324	F	NE	N	4
AB511.4	324	F	NE	N	2
AB511.4	324	F	NE	N	3
AB511.4	324	F	NE	N	3
AB511.4	324	F	NE	N	3
AB511.4	324	F	NE	N	3
AB511.4	324	F	NE	N	3
AB511.4	324	F	NE	N	3
AB511.4	324	F	NE	N	4
AB511.4	324	F	NE	N	4
AB511.4	324	F	NE	N	4
AB511.4	324	F	NE	N	4
AB511.4	324	F	NE	N	4
AB511.5	324	F	NE	N	2
AB511.5	324	F	NE	N	3
AB511.5	324	F	NE	N	3
AB511.5	324	F	NE	N	3
AB511.5	324	F	NE	N	3
AB511.5	324	F	NE	N	3
AB511.5	324	F	NE	N	3
AB511.5	324	F	NE	N	3
AB511.5	324	F	NE	N	3
AB511.5	324	F	NE	N	4
AB511.5	324	F	NE	N	4
AB511.5	324	F	NE	N	4
AB511.6	324	F	NE	N	2
AB511.6	324	F	NE	N	3
AB511.6	324	F	NE	N	3
AB511.6	324	F	NE	N	3
AB511.6	324	F	NE	N	3
AB511.6	324	F	NE	N	3
AB511.6	324	F	NE	N	3
AB511.6	324	F	NE	N	3
AB511.6	324	F	NE	N	4
AB511.6	324	F	NE	N	4
AB511.6	324	F	NE	N	4
AB600.1	900	M	E	O	1
AB600.1	900	M	E	O	2
AB600.1	900	M	E	O	2
AB600.1	900	M	E	O	2
AB600.1	900	M	E	O	2
AB600.1	900	M	E	O	2
AB600.1	900	M	E	O	2
AB600.1	900	M	E	O	2
AB600.1	900	M	E	O	2
AB600.1	900	M	E	O	3
AB600.1	900	M	E	O	3
AB600.2	900	M	E	O	2
AB600.2	900	M	E	O	2
AB600.2	900	M	E	O	2
AB600.2	900	M	E	O	2
AB600.2	900	M	E	O	2
AB600.2	900	M	E	O	2
AB600.2	900	M	E	O	2
AB600.2	900	M	E	O	2
AB600.2	900	M	E	O	2
AB600.2	900	M	E	O	3
AB600.2	900	M	E	O	3
AB600.3	900	M	E	O	1
AB600.3	900	M	E	O	2
AB600.3	900	M	E	O	2
AB600.3	900	M	E	O	2
AB600.3	900	M	E	O	2
AB600.3	900	M	E	O	2
AB600.3	900	M	E	O	2
AB600.3	900	M	E	O	2
AB600.3	900	M	E	O	3
AB600.3	900	M	E	O	3
AB600.3	900	M	E	O	3
AB600.4	900	M	E	O	1
AB600.4	900	M	E	O	2
AB600.4	900	M	E	O	2
AB600.4	900	M	E	O	2
AB600.4	900	M	E	O	2
AB600.4	900	M	E	O	2
AB600.4	900	M	E	O	3
AB600.4	900	M	E	O	3
AB600.4	900	M	E	O	3
AB600.5	900	M	E	O	2
AB600.5	900	M	E	O	2
AB600.5	900	M	E	O	2
AB600.5	900	M	E	O	2
AB600.5	900	M	E	O	3
AB600.5	900	M	E	O	3
AB600.5	900	M	E	O	3
AB600.5	900	M	E	O	4
AB601.1	900	M	E	N	2
AB601.1	900	M	E	N	2
AB601.1	900	M	E	N	2
AB601.1	900	M	E	N	2
AB601.1	900	M	E	N	2
AB601.1	900	M	E	N	2
AB601.1	900	M	E	N	2
AB601.1	900	M	E	N	2
AB601.1	900	M	E	N	3
AB601.1	900	M	E	N	3
AB601.1	900	M	E	N	3
AB601.1	900	M	E	N	3
AB601.2	900	M	E	N	2
AB601.2	900	M	E	N	2
AB601.2	900	M	E	N	2
AB601.2	900	M	E	N	2
AB601.2	900	M	E	N	2
AB601.2	900	M	E	N	2
AB601.2	900	M	E	N	3
AB601.2	900	M	E	N	3
AB601.2	900	M	E	N	3
AB601.2	900	M	E	N	3
AB601.2	900	M	E	N	4
AB601.2	900	M	E	N	4
AB601.3	900	M	E	N	2
AB601.3	900	M	E	N	2
AB601.3	900	M	E	N	2
AB601.3	900	M	E	N	2
AB601.3	900	M	E	N	2
AB601.3	900	M	E	N	3
AB601.3	900	M	E	N	3
AB601.3	900	M	E	N	3
AB601.3	900	M	E	N	3
AB601.3	900	M	E	N	3
AB601.3	900	M	E	N	3
AB601.3	900	M	E	N	4
AB601.4	900	M	E	N	2
AB601.4	900	M	E	N	2
AB601.4	900	M	E	N	2
AB601.4	900	M	E	N	2
AB601.4	900	M	E	N	2
AB601.4	900	M	E	N	2
AB601.4	900	M	E	N	3
AB601.4	900	M	E	N	3
AB601.4	900	M	E	N	3
AB601.4	900	M	E	N	3
AB601.4	900	M	E	N	3
AB601.5	900	M	E	N	2
AB601.5	900	M	E	N	2
AB601.5	900	M	E	N	2
AB601.5	900	M	E	N	2
AB601.5	900	M	E	N	2
AB601.5	900	M	E	N	2
AB601.5	900	M	E	N	2
AB601.5	900	M	E	N	5
AB601.5	900	M	E	N	5
AB601.5	900	M	E	N	5
AB601.5	900	M	E	N	5
AB601.5	900	M	E	N	6
AB602.1	900	M	C	O	2
AB602.1	900	M	C	O	2
AB602.1	900	M	C	O	2
AB602.1	900	M	C	O	2
AB602.1	900	M	C	O	2
AB602.1	900	M	C	O	2
AB602.1	900	M	C	O	2
AB602.1	900	M	C	O	2
AB602.1	900	M	C	O	2
AB602.1	900	M	C	O	2
AB602.1	900	M	C	O	2
AB602.1	900	M	C	O	3
AB602.2	900	M	C	O	2
AB602.2	900	M	C	O	2
AB602.2	900	M	C	O	2
AB602.2	900	M	C	O	2
AB602.2	900	M	C	O	2
AB602.2	900	M	C	O	2
AB602.2	900	M	C	O	2
AB602.2	900	M	C	O	2
AB602.2	900	M	C	O	2
AB602.2	900	M	C	O	3
AB602.2	900	M	C	O	3
AB602.2	900	M	C	O	3
AB602.3	900	M	C	O	2
AB602.3	900	M	C	O	2
AB602.3	900	M	C	O	2
AB602.3	900	M	C	O	2
AB602.3	900	M	C	O	2
AB602.3	900	M	C	O	3
AB602.3	900	M	C	O	3
AB602.3	900	M	C	O	3
AB602.3	900	M	C	O	3
AB602.3	900	M	C	O	3
AB602.3	900	M	C	O	3
AB602.3	900	M	C	O	3
AB602.4	900	M	C	O	2
AB602.4	900	M	C	O	2
AB602.4	900	M	C	O	2
AB602.4	900	M	C	O	2
AB602.4	900	M	C	O	2
AB602.4	900	M	C	O	2
AB602.4	900	M	C	O	2
AB602.4	900	M	C	O	2
AB602.4	900	M	C	O	2
AB602.4	900	M	C	O	2
AB602.4	900	M	C	O	3
AB602.4	900	M	C	O	3
AB602.5	900	M	C	O	2
AB602.5	900	M	C	O	2
AB602.5	900	M	C	O	2
AB602.5	900	M	C	O	2
AB602.5	900	M	C	O	2
AB602.5	900	M	C	O	2
AB602.5	900	M	C	O	3
AB602.5	900	M	C	O	3
AB602.5	900	M	C	O	3
AB602.5	900	M	C	O	3
AB602.5	900	M	C	O	3
AB603.1	900	M	C	N	2
AB603.1	900	M	C	N	2
AB603.1	900	M	C	N	2
AB603.1	900	M	C	N	2
AB603.1	900	M	C	N	3
AB603.1	900	M	C	N	3
AB603.1	900	M	C	N	3
AB603.1	900	M	C	N	3
AB603.1	900	M	C	N	3
AB603.1	900	M	C	N	3
AB603.1	900	M	C	N	3
AB603.1	900	M	C	N	3
AB603.2	900	M	C	N	1
AB603.2	900	M	C	N	2
AB603.2	900	M	C	N	2
AB603.2	900	M	C	N	2
AB603.2	900	M	C	N	2
AB603.2	900	M	C	N	2
AB603.2	900	M	C	N	2
AB603.2	900	M	C	N	2
AB603.2	900	M	C	N	3
AB603.2	900	M	C	N	3
AB603.2	900	M	C	N	3
AB603.2	900	M	C	N	3
AB603.3	900	M	C	N	2
AB603.3	900	M	C	N	2
AB603.3	900	M	C	N	2
AB603.3	900	M	C	N	2
AB603.3	900	M	C	N	2
AB603.3	900	M	C	N	2
AB603.3	900	M	C	N	2
AB603.3	900	M	C	N	3
AB603.3	900	M	C	N	3
AB603.3	900	M	C	N	3
AB603.3	900	M	C	N	3
AB603.3	900	M	C	N	3
AB603.4	900	M	C	N	2
AB603.4	900	M	C	N	3
AB603.4	900	M	C	N	3
AB603.4	900	M	C	N	3
AB603.4	900	M	C	N	3
AB603.4	900	M	C	N	3
AB603.4	900	M	C	N	3
AB603.4	900	M	C	N	3
AB603.4	900	M	C	N	3
AB603.4	900	M	C	N	4
AB603.4	900	M	C	N	4
AB603.4	900	M	C	N	4
AB603.5	900	M	C	N	2
AB603.5	900	M	C	N	2
AB603.5	900	M	C	N	2
AB603.5	900	M	C	N	2
AB603.5	900	M	C	N	2
AB603.5	900	M	C	N	3
AB603.5	900	M	C	N	3
AB603.5	900	M	C	N	3
AB603.5	900	M	C	N	3
AB603.5	900	M	C	N	3
AB603.5	900	M	C	N	3
AB603.5	900	M	C	N	4
AB604.1	900	M	NE	O	2
AB604.1	900	M	NE	O	2
AB604.1	900	M	NE	O	2
AB604.1	900	M	NE	O	2
AB604.1	900	M	NE	O	2
AB604.1	900	M	NE	O	2
AB604.1	900	M	NE	O	3
AB604.1	900	M	NE	O	3
AB604.1	900	M	NE	O	3
AB604.1	900	M	NE	O	3
AB604.1	900	M	NE	O	3
AB604.1	900	M	NE	O	3
AB604.2	900	M	NE	O	2
AB604.2	900	M	NE	O	2
AB604.2	900	M	NE	O	2
AB604.2	900	M	NE	O	2
AB604.2	900	M	NE	O	2
AB604.2	900	M	NE	O	2
AB604.2	900	M	NE	O	2
AB604.2	900	M	NE	O	2
AB604.2	900	M	NE	O	2
AB604.2	900	M	NE	O	3
AB604.3	900	M	NE	O	2
AB604.3	900	M	NE	O	2
AB604.3	900	M	NE	O	2
AB604.3	900	M	NE	O	2
AB604.3	900	M	NE	O	2
AB604.3	900	M	NE	O	2
AB604.3	900	M	NE	O	2
AB604.3	900	M	NE	O	3
AB604.3	900	M	NE	O	3
AB604.3	900	M	NE	O	3
AB604.4	900	M	NE	O	2
AB604.4	900	M	NE	O	2
AB604.4	900	M	NE	O	2
AB604.4	900	M	NE	O	2
AB604.4	900	M	NE	O	2
AB604.4	900	M	NE	O	3
AB604.4	900	M	NE	O	3
AB604.4	900	M	NE	O	3
AB604.4	900	M	NE	O	3
AB604.4	900	M	NE	O	3
AB604.4	900	M	NE	O	3
AB604.4	900	M	NE	O	3
AB604.5	900	M	NE	O	2
AB604.5	900	M	NE	O	2
AB604.5	900	M	NE	O	2
AB604.5	900	M	NE	O	3
AB604.5	900	M	NE	O	3
AB604.5	900	M	NE	O	3
AB604.5	900	M	NE	O	3
AB604.5	900	M	NE	O	3
AB604.5	900	M	NE	O	3
AB604.5	900	M	NE	O	3
AB604.5	900	M	NE	O	3
AB605.1	900	M	NE	N	2
AB605.1	900	M	NE	N	2
AB605.1	900	M	NE	N	2
AB605.1	900	M	NE	N	2
AB605.1	900	M	NE	N	2
AB605.1	900	M	NE	N	2
AB605.1	900	M	NE	N	2
AB605.1	900	M	NE	N	2
AB605.1	900	M	NE	N	3
AB605.1	900	M	NE	N	3
AB605.2	900	M	NE	N	2
AB605.2	900	M	NE	N	2
AB605.2	900	M	NE	N	2
AB605.2	900	M	NE	N	2
AB605.2	900	M	NE	N	3
AB605.2	900	M	NE	N	3
AB605.2	900	M	NE	N	3
AB605.2	900	M	NE	N	3
AB605.2	900	M	NE	N	3
AB605.2	900	M	NE	N	3
AB605.2	900	M	NE	N	3
AB605.2	900	M	NE	N	3
AB605.3	900	M	NE	N	2
AB605.3	900	M	NE	N	2
AB605.3	900	M	NE	N	2
AB605.3	900	M	NE	N	2
AB605.3	900	M	NE	N	3
AB605.3	900	M	NE	N	3
AB605.3	900	M	NE	N	3
AB605.3	900	M	NE	N	3
AB605.3	900	M	NE	N	3
AB605.3	900	M	NE	N	3
AB605.3	900	M	NE	N	3
AB605.4	900	M	NE	N	2
AB605.4	900	M	NE	N	2
AB605.4	900	M	NE	N	2
AB605.4	900	M	NE	N	3
AB605.4	900	M	NE	N	3
AB605.4	900	M	NE	N	3
AB605.4	900	M	NE	N	3
AB605.4	900	M	NE	N	3
AB605.4	900	M	NE	N	3
AB605.4	900	M	NE	N	4
AB605.4	900	M	NE	N	4
AB605.4	900	M	NE	N	4
AB605.5	900	M	NE	N	2
AB605.5	900	M	NE	N	2
AB605.5	900	M	NE	N	2
AB605.5	900	M	NE	N	2
AB605.5	900	M	NE	N	3
AB605.5	900	M	NE	N	3
AB605.5	900	M	NE	N	3
AB605.5	900	M	NE	N	3
AB605.5	900	M	NE	N	3
AB605.5	900	M	NE	N	3
AB605.5	900	M	NE	N	4
AB606.1	900	F	E	O	4
AB606.1	900	F	E	O	4
AB606.1	900	F	E	O	5
AB606.2	900	F	E	O	3
AB606.2	900	F	E	O	4
AB606.2	900	F	E	O	4
AB606.2	900	F	E	O	4
AB606.2	900	F	E	O	4
AB606.2	900	F	E	O	5
AB606.2	900	F	E	O	5
AB606.2	900	F	E	O	5
AB606.2	900	F	E	O	5
AB606.2	900	F	E	O	6
AB606.3	900	F	E	O	3
AB606.3	900	F	E	O	4
AB606.3	900	F	E	O	4
AB606.3	900	F	E	O	4
AB606.3	900	F	E	O	4
AB606.3	900	F	E	O	5
AB606.3	900	F	E	O	5
AB606.3	900	F	E	O	5
AB606.3	900	F	E	O	5
AB606.3	900	F	E	O	5
AB606.3	900	F	E	O	6
AB606.4	900	F	E	O	3
AB606.4	900	F	E	O	4
AB606.4	900	F	E	O	4
AB606.4	900	F	E	O	4
AB606.4	900	F	E	O	5
AB606.4	900	F	E	O	5
AB606.4	900	F	E	O	5
AB606.4	900	F	E	O	5
AB606.4	900	F	E	O	5
AB606.4	900	F	E	O	6
AB606.4	900	F	E	O	6
AB606.5	900	F	E	O	3
AB606.5	900	F	E	O	3
AB606.5	900	F	E	O	4
AB606.5	900	F	E	O	4
AB606.5	900	F	E	O	4
AB606.5	900	F	E	O	4
AB606.5	900	F	E	O	4
AB606.5	900	F	E	O	4
AB606.5	900	F	E	O	5
AB606.5	900	F	E	O	5
AB606.5	900	F	E	O	6
AB606.5	900	F	E	O	6
AB607.1	900	F	E	N	3
AB607.1	900	F	E	N	3
AB607.1	900	F	E	N	3
AB607.1	900	F	E	N	3
AB607.1	900	F	E	N	3
AB607.1	900	F	E	N	3
AB607.1	900	F	E	N	4
AB607.1	900	F	E	N	4
AB607.1	900	F	E	N	5
AB607.1	900	F	E	N	5
AB607.1	900	F	E	N	5
AB607.1	900	F	E	N	5
AB607.2	900	F	E	N	3
AB607.2	900	F	E	N	3
AB607.2	900	F	E	N	3
AB607.2	900	F	E	N	3
AB607.2	900	F	E	N	4
AB607.2	900	F	E	N	4
AB607.2	900	F	E	N	4
AB607.2	900	F	E	N	4
AB607.2	900	F	E	N	4
[truncated: 2,981 more rows]
