# Supplementary material for: Mating status drives fitness trade-offs in exercised female Drosophila
Source: PLoS One. 2025 Oct 24;20(10):e0327080. doi: 10.1371/journal.pone.0327080 (PMC12551838; doi:10.1371/journal.pone.0327080)
Supplement: S3 File — (XLSX) [file pone.0327080.s004.xlsx]

## Sheet: Supplemental File 3
Line	Sex	Exercise treatment	Diet	N Rows	Mean(climbing score (cm))	Mean day of death starvation	Log(starvation)	Log(climbing)
301	F	NE	N	18	2.36717	2.94444	0.469003	0.37423
301	F	NE	O	18	2.84417	2.66667	0.425969	0.453955
301	F	C	N	18	2.77302	2.69444	0.430469	0.442952
301	F	C	O	18	2.40881	3.05556	0.48509	0.381803
301	F	E	N	18	2.53126	2.94444	0.469003	0.403336
301	F	E	O	18	2.52432	2.85714	0.455932	0.402144
301	M	NE	N	18	5.0705	2.11111	0.324511	0.705051
301	M	NE	O	18	4.61921	2.27778	0.357511	0.664568
301	M	C	N	18	4.14393	2.14286	0.330993	0.617413
301	M	C	O	18	3.57271	2.02857	0.30719	0.552998
301	M	E	N	18	4.57184	2.05714	0.313264	0.660091
301	M	E	O	18	4.17566	2.11111	0.324511	0.620725
324	F	NE	N	18	4.26433	3.08451	0.489186	0.629851
324	F	NE	O	18	4.49818	3.1746	0.501689	0.653037
324	F	C	N	18	3.54121	3.05882	0.485554	0.549151
324	F	C	O	18	4.37154	3	0.477121	0.640634
324	F	E	N	18	4.41699	2.66667	0.425969	0.645127
324	F	E	O	18	4.14891	3.1811	0.502578	0.617934
324	M	NE	N	18	5.33683	1.92754	0.285003	0.727283
324	M	NE	O	18	5.33182	2.10294	0.322827	0.726875
324	M	C	N	18	5.10625	1.88732	0.275846	0.708102
324	M	C	O	18	5.46773	1.92958	0.285462	0.737807
324	M	E	N	18	5.25142	1.84507	0.266013	0.720277
324	M	E	O	18	5.34301	1.88889	0.276206	0.727786
399	F	NE	N	18	2.16142	2.13889	0.330188	0.33474
399	F	NE	O	18	2.60443	2.3662	0.374051	0.415712
399	F	C	N	18	1.92409	2.33333	0.367977	0.284225
399	F	C	O	18	1.99208	2.58333	0.41218	0.299308
399	F	E	N	18	2.15075	2.29577	0.360929	0.33259
399	F	E	O	18	2.15387	2.65714	0.424415	0.333219
399	M	NE	N	18	2.81896	1.7	0.230449	0.450088
399	M	NE	O	18	3.26586	1.875	0.273001	0.513997
399	M	C	N	18	3.06914	1.7	0.230449	0.487017
399	M	C	O	15	2.97564	1.72881	0.237748	0.47358
399	M	E	N	18	3.17411	1.84286	0.265492	0.501622
399	M	E	O	18	2.79878	1.95775	0.291756	0.446969
437	F	NE	N	18	1.54089	3.89474	0.590478	0.187771
437	F	NE	O	18	2.11392	3.37037	0.527678	0.325088
437	F	C	N	18	1.70127	3.84211	0.584569	0.230774
437	F	C	O	18	2.02542	3.45	0.537819	0.306516
437	F	E	N	18	2.19571	3.55932	0.551367	0.341574
437	F	E	O	18	2.12304	3.36842	0.527426	0.326958
437	M	NE	N	18	2.82031	2.31579	0.364699	0.450296
437	M	NE	O	18	2.72213	2.12727	0.327823	0.434909
437	M	C	N	18	2.73969	2.24138	0.350515	0.437701
437	M	C	O	18	2.93866	2.06667	0.31527	0.468149
437	M	E	N	18	2.88531	2.03448	0.308454	0.460192
437	M	E	O	18	2.77711	2.12281	0.326911	0.443592
900	F	NE	N	18	3.39929	4.41667	0.645095	0.531389
900	F	NE	O	18	3.0284	4.81356	0.682466	0.481213
900	F	C	N	18	3.95876	4.38596	0.642065	0.597559
900	F	C	O	18	2.89958	4.18333	0.621522	0.462336
900	F	E	N	18	3.63149	3.86441	0.587083	0.560085
900	F	E	O	17	3.93682	4.51064	0.654238	0.595146
900	M	NE	N	18	4.80272	2.66071	0.424998	0.681487
900	M	NE	O	18	4.8852	2.45455	0.389971	0.688882
900	M	C	N	18	4.96841	2.63333	0.420506	0.696218
900	M	C	O	18	4.8231	2.30508	0.362687	0.683326
900	M	E	N	18	5.20992	2.69492	0.430545	0.716831
900	M	E	O	18	5.06411	2.24	0.350248	0.704503
907	F	NE	N	18	4.31013	3.42254	0.534348	0.634491
907	F	NE	O	18	3.98447	3.32394	0.521654	0.60037
907	F	C	N	18	4.53448	3	0.477121	0.656528
907	F	C	O	15	4.26249	2.98305	0.474661	0.629664
907	F	E	N	18	4.95962	2.95833	0.471047	0.695448
907	F	E	O	18	4.66463	3.22535	0.508577	0.668817
907	M	NE	N	18	5.46658	2.34286	0.369746	0.737716
907	M	NE	O	18	5.01629	2.57353	0.410529	0.700383
907	M	C	N	18	5.59479	2.23529	0.349335	0.747784
907	M	C	O	18	5.92983	2.37879	0.376356	0.773042
907	M	E	N	18	5.41507	2.125	0.327359	0.733604
907	M	E	O	18	5.33319	2.39062	0.378511	0.726987
