# Supplementary material for: Mating status drives fitness trade-offs in exercised female Drosophila
Source: PLoS One. 2025 Oct 24;20(10):e0327080. doi: 10.1371/journal.pone.0327080 (PMC12551838; doi:10.1371/journal.pone.0327080)
Supplement: S4 File — (XLSX) [file pone.0327080.s005.xlsx]

## Sheet: Supplemental File 4
Fly number	Climbing height cm	Label ID	Line	Sex	Dosage	dosage level	binary height
1	0	AB2024.1	324	F	0	L	0
2	0	AB2024.1	324	F	0	L	0
3	2.433	AB2024.1	324	F	0	L	0
4	2.186	AB2024.1	324	F	0	L	0
5	2.562	AB2024.1	324	F	0	L	1
6	4.092	AB2024.1	324	F	0	L	1
7	4.268	AB2024.1	324	F	0	L	1
8	4.539	AB2024.1	324	F	0	L	1
9	4.997	AB2024.1	324	F	0	L	1
1	0	AB2024.1	324	F	0	L	0
2	0	AB2024.1	324	F	0	L	0
3	2.484	AB2024.1	324	F	0	L	0
4	2.962	AB2024.1	324	F	0	L	1
5	5.048	AB2024.1	324	F	0	L	1
6	5.739	AB2024.1	324	F	0	L	1
7	6.68	AB2024.1	324	F	0	L	1
8	6.868	AB2024.1	324	F	0	L	1
9	9.377	AB2024.1	324	F	0	L	1
1	0	AB2024.1	324	F	0	L	0
2	0	AB2024.1	324	F	0	L	0
3	0	AB2024.1	324	F	0	L	0
4	1.708	AB2024.1	324	F	0	L	0
5	1.606	AB2024.1	324	F	0	L	0
6	2.084	AB2024.1	324	F	0	L	0
7	6.578	AB2024.1	324	F	0	L	1
8	8.899	AB2024.1	324	F	0	L	1
9	9.001	AB2024.1	324	F	0	L	1
1	0	AB2024.2	324	F	0	L	0
2	0	AB2024.2	324	F	0	L	0
3	0.01	AB2024.2	324	F	0	L	0
4	1.866	AB2024.2	324	F	0	L	0
5	2.206	AB2024.2	324	F	0	L	0
6	3.464	AB2024.2	324	F	0	L	1
7	5.488	AB2024.2	324	F	0	L	1
8	5.482	AB2024.2	324	F	0	L	1
9	7.706	AB2024.2	324	F	0	L	1
10	9.112	AB2024.2	324	F	0	L	1
1	0	AB2024.2	324	F	0	L	0
2	0	AB2024.2	324	F	0	L	0
3	1.833	AB2024.2	324	F	0	L	0
4	2.076	AB2024.2	324	F	0	L	0
5	3.17	AB2024.2	324	F	0	L	1
6	3.398	AB2024.2	324	F	0	L	1
7	3.939	AB2024.2	324	F	0	L	1
8	4.088	AB2024.2	324	F	0	L	1
9	4.182	AB2024.2	324	F	0	L	1
10	8.389	AB2024.2	324	F	0	L	1
1	0	AB2024.2	324	F	0	L	0
2	0	AB2024.2	324	F	0	L	0
3	0	AB2024.2	324	F	0	L	0
4	0.069	AB2024.2	324	F	0	L	0
5	1.19	AB2024.2	324	F	0	L	0
6	2.633	AB2024.2	324	F	0	L	1
7	3.594	AB2024.2	324	F	0	L	1
8	4.958	AB2024.2	324	F	0	L	1
9	7.66	AB2024.2	324	F	0	L	1
10	8.515	AB2024.2	324	F	0	L	1
1	0	AB2024.3	324	F	0	L	0
2	0.28	AB2024.3	324	F	0	L	0
3	0.586	AB2024.3	324	F	0	L	0
4	1.237	AB2024.3	324	F	0	L	0
5	3.135	AB2024.3	324	F	0	L	1
6	3.99	AB2024.3	324	F	0	L	1
7	5.366	AB2024.3	324	F	0	L	1
8	5.531	AB2024.3	324	F	0	L	1
9	4.848	AB2024.3	324	F	0	L	1
10	7.232	AB2024.3	324	F	0	L	1
1	0	AB2024.3	324	F	0	L	0
2	0	AB2024.3	324	F	0	L	0
3	0.476	AB2024.3	324	F	0	L	0
4	0.61	AB2024.3	324	F	0	L	0
5	1.668	AB2024.3	324	F	0	L	0
6	2.398	AB2024.3	324	F	0	L	0
7	4.103	AB2024.3	324	F	0	L	1
8	4.829	AB2024.3	324	F	0	L	1
9	7.219	AB2024.3	324	F	0	L	1
10	7.089	AB2024.3	324	F	0	L	1
1	0	AB2024.3	324	F	0	L	0
2	0	AB2024.3	324	F	0	L	0
3	0	AB2024.3	324	F	0	L	0
4	0	AB2024.3	324	F	0	L	0
5	1.002	AB2024.3	324	F	0	L	0
6	3.064	AB2024.3	324	F	0	L	1
7	3.613	AB2024.3	324	F	0	L	1
8	4.601	AB2024.3	324	F	0	L	1
9	4.413	AB2024.3	324	F	0	L	1
10	5.578	AB2024.3	324	F	0	L	1
1	0	AB2029.1	324	M	0	L	0
2	0	AB2029.1	324	M	0	L	0
3	0	AB2029.1	324	M	0	L	0
4	0.937	AB2029.1	324	M	0	L	0
5	2.793	AB2029.1	324	M	0	L	1
6	4.869	AB2029.1	324	M	0	L	1
7	6.935	AB2029.1	324	M	0	L	1
8	6.592	AB2029.1	324	M	0	L	1
9	6.706	AB2029.1	324	M	0	L	1
1	0	AB2029.1	324	M	0	L	0
2	0	AB2029.1	324	M	0	L	0
3	1.112	AB2029.1	324	M	0	L	0
4	2.233	AB2029.1	324	M	0	L	0
5	2.286	AB2029.1	324	M	0	L	0
6	3.452	AB2029.1	324	M	0	L	1
7	4.066	AB2029.1	324	M	0	L	1
8	6.221	AB2029.1	324	M	0	L	1
9	7.073	AB2029.1	324	M	0	L	1
1	0	AB2029.1	324	M	0	L	0
2	0	AB2029.1	324	M	0	L	0
3	2.536	AB2029.1	324	M	0	L	1
4	3.233	AB2029.1	324	M	0	L	1
5	3.88	AB2029.1	324	M	0	L	1
6	3.645	AB2029.1	324	M	0	L	1
7	3.733	AB2029.1	324	M	0	L	1
8	4.759	AB2029.1	324	M	0	L	1
9	7.058	AB2029.1	324	M	0	L	1
1	0	AB2029.2	324	M	0	L	0
2	0	AB2029.2	324	M	0	L	0
3	1.006	AB2029.2	324	M	0	L	0
4	1.536	AB2029.2	324	M	0	L	0
5	1.422	AB2029.2	324	M	0	L	0
6	2.202	AB2029.2	324	M	0	L	0
7	2.695	AB2029.2	324	M	0	L	1
8	5.244	AB2029.2	324	M	0	L	1
9	5.35	AB2029.2	324	M	0	L	1
10	5.941	AB2029.2	324	M	0	L	1
1	0	AB2029.2	324	M	0	L	0
2	0	AB2029.2	324	M	0	L	0
3	2.377	AB2029.2	324	M	0	L	0
4	3.013	AB2029.2	324	M	0	L	1
5	3.301	AB2029.2	324	M	0	L	1
6	3.467	AB2029.2	324	M	0	L	1
7	4.149	AB2029.2	324	M	0	L	1
8	4.952	AB2029.2	324	M	0	L	1
9	6.429	AB2029.2	324	M	0	L	1
10	7.084	AB2029.2	324	M	0	L	1
1	0	AB2029.2	324	M	0	L	0
2	0	AB2029.2	324	M	0	L	0
3	0	AB2029.2	324	M	0	L	0
4	0	AB2029.2	324	M	0	L	0
5	0	AB2029.2	324	M	0	L	0
6	0	AB2029.2	324	M	0	L	0
7	1.498	AB2029.2	324	M	0	L	0
8	2.096	AB2029.2	324	M	0	L	0
9	2.301	AB2029.2	324	M	0	L	0
10	7.967	AB2029.2	324	M	0	L	1
1	0	AB2029.3	324	M	0	L	0
2	0	AB2029.3	324	M	0	L	0
3	1.074	AB2029.3	324	M	0	L	0
4	1.351	AB2029.3	324	M	0	L	0
5	2.081	AB2029.3	324	M	0	L	0
6	2.611	AB2029.3	324	M	0	L	1
7	3.467	AB2029.3	324	M	0	L	1
8	5.992	AB2029.3	324	M	0	L	1
9	7.204	AB2029.3	324	M	0	L	1
10	9.376	AB2029.3	324	M	0	L	1
1	0	AB2029.3	324	M	0	L	0
2	3.22	AB2029.3	324	M	0	L	1
3	3.533	AB2029.3	324	M	0	L	1
4	4.089	AB2029.3	324	M	0	L	1
5	4.245	AB2029.3	324	M	0	L	1
6	5.653	AB2029.3	324	M	0	L	1
7	5.683	AB2029.3	324	M	0	L	1
8	7.1	AB2029.3	324	M	0	L	1
9	7.569	AB2029.3	324	M	0	L	1
10	8.774	AB2029.3	324	M	0	L	1
1	0	AB2029.3	324	M	0	L	0
2	0.771	AB2029.3	324	M	0	L	0
3	2.392	AB2029.3	324	M	0	L	0
4	2.596	AB2029.3	324	M	0	L	1
5	3.221	AB2029.3	324	M	0	L	1
6	5.274	AB2029.3	324	M	0	L	1
7	5.971	AB2029.3	324	M	0	L	1
8	6.122	AB2029.3	324	M	0	L	1
9	8.329	AB2029.3	324	M	0	L	1
10	8.526	AB2029.3	324	M	0	L	1
1	0	AB2034.1	907	F	0	L	0
2	0	AB2034.1	907	F	0	L	0
3	0	AB2034.1	907	F	0	L	0
4	0	AB2034.1	907	F	0	L	0
5	0.483	AB2034.1	907	F	0	L	0
6	1.559	AB2034.1	907	F	0	L	0
7	1.96	AB2034.1	907	F	0	L	0
8	2.24	AB2034.1	907	F	0	L	0
9	6.035	AB2034.1	907	F	0	L	1
10	6.797	AB2034.1	907	F	0	L	1
1	0	AB2034.1	907	F	0	L	0
2	0	AB2034.1	907	F	0	L	0
3	0	AB2034.1	907	F	0	L	0
4	0	AB2034.1	907	F	0	L	0
5	1.253	AB2034.1	907	F	0	L	0
6	2.005	AB2034.1	907	F	0	L	0
7	2.505	AB2034.1	907	F	0	L	1
8	2.998	AB2034.1	907	F	0	L	1
9	5.884	AB2034.1	907	F	0	L	1
10	5.899	AB2034.1	907	F	0	L	1
1	0	AB2034.1	907	F	0	L	0
2	0	AB2034.1	907	F	0	L	0
3	0.805	AB2034.1	907	F	0	L	0
4	1.896	AB2034.1	907	F	0	L	0
5	2.714	AB2034.1	907	F	0	L	1
6	2.43	AB2034.1	907	F	0	L	0
7	2.975	AB2034.1	907	F	0	L	1
8	3.293	AB2034.1	907	F	0	L	1
9	4.452	AB2034.1	907	F	0	L	1
10	7.414	AB2034.1	907	F	0	L	1
1	0	AB2034.2	907	F	0	L	0
2	0	AB2034.2	907	F	0	L	0
3	0.922	AB2034.2	907	F	0	L	0
4	1.907	AB2034.2	907	F	0	L	0
5	2.119	AB2034.2	907	F	0	L	0
6	4.6	AB2034.2	907	F	0	L	1
7	5.259	AB2034.2	907	F	0	L	1
8	5.054	AB2034.2	907	F	0	L	1
9	6.352	AB2034.2	907	F	0	L	1
1	0	AB2034.2	907	F	0	L	0
2	0	AB2034.2	907	F	0	L	0
3	0	AB2034.2	907	F	0	L	0
4	0.051	AB2034.2	907	F	0	L	0
5	0.233	AB2034.2	907	F	0	L	0
6	0.65	AB2034.2	907	F	0	L	0
7	4.192	AB2034.2	907	F	0	L	1
8	4.672	AB2034.2	907	F	0	L	1
9	5.303	AB2034.2	907	F	0	L	1
1	0	AB2034.2	907	F	0	L	0
2	0	AB2034.2	907	F	0	L	0
3	0.157	AB2034.2	907	F	0	L	0
4	0.49	AB2034.2	907	F	0	L	0
5	1.172	AB2034.2	907	F	0	L	0
6	1.619	AB2034.2	907	F	0	L	0
7	3.871	AB2034.2	907	F	0	L	1
8	4.114	AB2034.2	907	F	0	L	1
9	5.841	AB2034.2	907	F	0	L	1
1	0	AB2034.3	907	F	0	L	0
2	0	AB2034.3	907	F	0	L	0
3	0.369	AB2034.3	907	F	0	L	0
4	1.132	AB2034.3	907	F	0	L	0
5	2.002	AB2034.3	907	F	0	L	0
6	2.846	AB2034.3	907	F	0	L	1
7	4.216	AB2034.3	907	F	0	L	1
8	5.698	AB2034.3	907	F	0	L	1
9	6.501	AB2034.3	907	F	0	L	1
10	8.948	AB2034.3	907	F	0	L	1
1	0	AB2034.3	907	F	0	L	0
2	0	AB2034.3	907	F	0	L	0
3	0.786	AB2034.3	907	F	0	L	0
4	2.377	AB2034.3	907	F	0	L	0
5	2.687	AB2034.3	907	F	0	L	1
6	3.827	AB2034.3	907	F	0	L	1
7	4.388	AB2034.3	907	F	0	L	1
8	5.155	AB2034.3	907	F	0	L	1
9	5.12	AB2034.3	907	F	0	L	1
10	6.52	AB2034.3	907	F	0	L	1
1	0	AB2034.3	907	F	0	L	0
2	0	AB2034.3	907	F	0	L	0
3	1.506	AB2034.3	907	F	0	L	0
4	2.244	AB2034.3	907	F	0	L	0
5	2.168	AB2034.3	907	F	0	L	0
6	2.29	AB2034.3	907	F	0	L	0
7	3.918	AB2034.3	907	F	0	L	1
8	4.272	AB2034.3	907	F	0	L	1
9	5.797	AB2034.3	907	F	0	L	1
10	6.014	AB2034.3	907	F	0	L	1
1	0	AB2039.1	907	M	0	L	0
2	0	AB2039.1	907	M	0	L	0
3	0	AB2039.1	907	M	0	L	0
4	0	AB2039.1	907	M	0	L	0
5	0.117	AB2039.1	907	M	0	L	0
6	0.591	AB2039.1	907	M	0	L	0
7	3.024	AB2039.1	907	M	0	L	1
8	3.698	AB2039.1	907	M	0	L	1
9	5.884	AB2039.1	907	M	0	L	1
10	8.474	AB2039.1	907	M	0	L	1
1	0.301	AB2039.1	907	M	0	L	0
2	1.566	AB2039.1	907	M	0	L	0
3	2.331	AB2039.1	907	M	0	L	0
4	3.111	AB2039.1	907	M	0	L	1
5	3.664	AB2039.1	907	M	0	L	1
6	4.407	AB2039.1	907	M	0	L	1
7	5.205	AB2039.1	907	M	0	L	1
8	5.811	AB2039.1	907	M	0	L	1
9	8.546	AB2039.1	907	M	0	L	1
10	9.243	AB2039.1	907	M	0	L	1
1	0	AB2039.1	907	M	0	L	0
2	0	AB2039.1	907	M	0	L	0
3	0	AB2039.1	907	M	0	L	0
4	0.672	AB2039.1	907	M	0	L	0
5	1.74	AB2039.1	907	M	0	L	0
6	1.915	AB2039.1	907	M	0	L	0
7	2.877	AB2039.1	907	M	0	L	1
8	5.13	AB2039.1	907	M	0	L	1
9	7.334	AB2039.1	907	M	0	L	1
10	8.531	AB2039.1	907	M	0	L	1
1	0	AB2039.2	907	M	0	L	0
2	0	AB2039.2	907	M	0	L	0
3	0	AB2039.2	907	M	0	L	0
4	0	AB2039.2	907	M	0	L	0
5	1.581	AB2039.2	907	M	0	L	0
6	5.024	AB2039.2	907	M	0	L	1
7	5.547	AB2039.2	907	M	0	L	1
8	5.785	AB2039.2	907	M	0	L	1
9	9.482	AB2039.2	907	M	0	L	1
1	0	AB2039.2	907	M	0	L	0
2	0	AB2039.2	907	M	0	L	0
3	0	AB2039.2	907	M	0	L	0
4	1.892	AB2039.2	907	M	0	L	0
5	4.299	AB2039.2	907	M	0	L	1
6	4.85	AB2039.2	907	M	0	L	1
7	6.372	AB2039.2	907	M	0	L	1
8	6.774	AB2039.2	907	M	0	L	1
9	6.592	AB2039.2	907	M	0	L	1
1	0	AB2039.2	907	M	0	L	0
2	0	AB2039.2	907	M	0	L	0
3	0.324	AB2039.2	907	M	0	L	0
4	0.703	AB2039.2	907	M	0	L	0
5	2.967	AB2039.2	907	M	0	L	1
6	3.013	AB2039.2	907	M	0	L	1
7	3.331	AB2039.2	907	M	0	L	1
8	5.448	AB2039.2	907	M	0	L	1
9	6.569	AB2039.2	907	M	0	L	1
1	0	AB2039.3	907	M	0	L	0
2	0	AB2039.3	907	M	0	L	0
3	0.968	AB2039.3	907	M	0	L	0
4	1.581	AB2039.3	907	M	0	L	0
5	1.945	AB2039.3	907	M	0	L	0
6	1.899	AB2039.3	907	M	0	L	0
7	2.263	AB2039.3	907	M	0	L	0
8	4.144	AB2039.3	907	M	0	L	1
9	4.977	AB2039.3	907	M	0	L	1
10	5.255	AB2039.3	907	M	0	L	1
1	0	AB2039.3	907	M	0	L	0
2	0	AB2039.3	907	M	0	L	0
3	0	AB2039.3	907	M	0	L	0
4	0.079	AB2039.3	907	M	0	L	0
5	0.453	AB2039.3	907	M	0	L	0
6	2.119	AB2039.3	907	M	0	L	0
7	2.119	AB2039.3	907	M	0	L	0
8	2.856	AB2039.3	907	M	0	L	1
9	4.124	AB2039.3	907	M	0	L	1
10	4.008	AB2039.3	907	M	0	L	1
1	0	AB2039.3	907	M	0	L	0
2	0	AB2039.3	907	M	0	L	0
3	0	AB2039.3	907	M	0	L	0
4	0	AB2039.3	907	M	0	L	0
5	0	AB2039.3	907	M	0	L	0
6	0	AB2039.3	907	M	0	L	0
7	0.513	AB2039.3	907	M	0	L	0
8	4.043	AB2039.3	907	M	0	L	1
9	4.619	AB2039.3	907	M	0	L	1
10	4.907	AB2039.3	907	M	0	L	1
1	0	AB2025.1	324	F	5	L	0
2	0	AB2025.1	324	F	5	L	0
3	0.576	AB2025.1	324	F	5	L	0
4	0.256	AB2025.1	324	F	5	L	0
5	1.081	AB2025.1	324	F	5	L	0
6	1.301	AB2025.1	324	F	5	L	0
7	2.877	AB2025.1	324	F	5	L	1
8	3.104	AB2025.1	324	F	5	L	1
9	5.471	AB2025.1	324	F	5	L	1
10	5.619	AB2025.1	324	F	5	L	1
1	0	AB2025.1	324	F	5	L	0
2	0	AB2025.1	324	F	5	L	0
3	0	AB2025.1	324	F	5	L	0
4	0	AB2025.1	324	F	5	L	0
5	0	AB2025.1	324	F	5	L	0
6	0.52	AB2025.1	324	F	5	L	0
7	1.191	AB2025.1	324	F	5	L	0
8	2.036	AB2025.1	324	F	5	L	0
9	4.854	AB2025.1	324	F	5	L	1
1	0	AB2025.1	324	F	5	L	0
2	0.362	AB2025.1	324	F	5	L	0
3	0.589	AB2025.1	324	F	5	L	0
4	0.578	AB2025.1	324	F	5	L	0
5	1.066	AB2025.1	324	F	5	L	0
6	1.532	AB2025.1	324	F	5	L	0
7	2.861	AB2025.1	324	F	5	L	1
8	5.645	AB2025.1	324	F	5	L	1
9	8.194	AB2025.1	324	F	5	L	1
1	0	AB2025.2	324	F	5	L	0
2	0	AB2025.2	324	F	5	L	0
3	0.348	AB2025.2	324	F	5	L	0
4	1.444	AB2025.2	324	F	5	L	0
5	2.278	AB2025.2	324	F	5	L	0
6	3.426	AB2025.2	324	F	5	L	1
7	4.562	AB2025.2	324	F	5	L	1
8	10.027	AB2025.2	324	F	5	L	1
1	0	AB2025.2	324	F	5	L	0
2	0.681	AB2025.2	324	F	5	L	0
3	1.085	AB2025.2	324	F	5	L	0
4	2.464	AB2025.2	324	F	5	L	0
5	2.842	AB2025.2	324	F	5	L	1
6	3.494	AB2025.2	324	F	5	L	1
7	5.694	AB2025.2	324	F	5	L	1
1	0	AB2025.2	324	F	5	L	0
2	0	AB2025.2	324	F	5	L	0
3	0.763	AB2025.2	324	F	5	L	0
4	1.657	AB2025.2	324	F	5	L	0
5	1.665	AB2025.2	324	F	5	L	0
6	2.483	AB2025.2	324	F	5	L	0
7	2.861	AB2025.2	324	F	5	L	1
8	4.013	AB2025.2	324	F	5	L	1
1	0	AB2025.3	324	F	5	L	0
2	0	AB2025.3	324	F	5	L	0
3	0	AB2025.3	324	F	5	L	0
4	0	AB2025.3	324	F	5	L	0
5	1.252	AB2025.3	324	F	5	L	0
6	2.024	AB2025.3	324	F	5	L	0
7	2.46	AB2025.3	324	F	5	L	0
8	3.642	AB2025.3	324	F	5	L	1
9	4.017	AB2025.3	324	F	5	L	1
10	6.039	AB2025.3	324	F	5	L	1
1	0	AB2025.3	324	F	5	L	0
2	0	AB2025.3	324	F	5	L	0
3	0	AB2025.3	324	F	5	L	0
4	0.324	AB2025.3	324	F	5	L	0
5	1.24	AB2025.3	324	F	5	L	0
6	1.824	AB2025.3	324	F	5	L	0
7	1.877	AB2025.3	324	F	5	L	0
8	3.222	AB2025.3	324	F	5	L	1
9	4.642	AB2025.3	324	F	5	L	1
10	5.899	AB2025.3	324	F	5	L	1
1	0	AB2025.3	324	F	5	L	0
2	0	AB2025.3	324	F	5	L	0
3	0.316	AB2025.3	324	F	5	L	0
4	1.013	AB2025.3	324	F	5	L	0
5	1.346	AB2025.3	324	F	5	L	0
6	1.816	AB2025.3	324	F	5	L	0
7	2.657	AB2025.3	324	F	5	L	1
8	2.649	AB2025.3	324	F	5	L	1
9	3.532	AB2025.3	324	F	5	L	1
10	5.452	AB2025.3	324	F	5	L	1
1	0	AB2030.1	324	M	5	L	0
2	0	AB2030.1	324	M	5	L	0
3	0.339	AB2030.1	324	M	5	L	0
4	1.407	AB2030.1	324	M	5	L	0
5	3.702	AB2030.1	324	M	5	L	1
6	4.157	AB2030.1	324	M	5	L	1
7	4.581	AB2030.1	324	M	5	L	1
8	4.801	AB2030.1	324	M	5	L	1
9	5.369	AB2030.1	324	M	5	L	1
1	0	AB2030.1	324	M	5	L	0
2	0	AB2030.1	324	M	5	L	0
3	0.953	AB2030.1	324	M	5	L	0
4	2.558	AB2030.1	324	M	5	L	1
5	3.897	AB2030.1	324	M	5	L	1
6	5.386	AB2030.1	324	M	5	L	1
7	5.679	AB2030.1	324	M	5	L	1
8	8.377	AB2030.1	324	M	5	L	1
9	8.756	AB2030.1	324	M	5	L	1
1	0	AB2030.1	324	M	5	L	0
2	0	AB2030.1	324	M	5	L	0
3	0	AB2030.1	324	M	5	L	0
4	0.636	AB2030.1	324	M	5	L	0
5	1.672	AB2030.1	324	M	5	L	0
6	1.718	AB2030.1	324	M	5	L	0
7	2.93	AB2030.1	324	M	5	L	1
8	7.493	AB2030.1	324	M	5	L	1
9	8.842	AB2030.1	324	M	5	L	1
1	0	AB2030.2	324	M	5	L	0
2	0	AB2030.2	324	M	5	L	0
3	2.983	AB2030.2	324	M	5	L	1
4	3.698	AB2030.2	324	M	5	L	1
5	3.865	AB2030.2	324	M	5	L	1
6	4.562	AB2030.2	324	M	5	L	1
7	5.032	AB2030.2	324	M	5	L	1
8	5.963	AB2030.2	324	M	5	L	1
1	0	AB2030.2	324	M	5	L	0
2	0	AB2030.2	324	M	5	L	0
3	3.297	AB2030.2	324	M	5	L	1
4	3.229	AB2030.2	324	M	5	L	1
5	3.108	AB2030.2	324	M	5	L	1
6	3.858	AB2030.2	324	M	5	L	1
7	5.183	AB2030.2	324	M	5	L	1
8	8.724	AB2030.2	324	M	5	L	1
1	0	AB2030.2	324	M	5	L	0
2	0.425	AB2030.2	324	M	5	L	0
3	0.647	AB2030.2	324	M	5	L	0
4	1.076	AB2030.2	324	M	5	L	0
5	2.634	AB2030.2	324	M	5	L	1
6	2.437	AB2030.2	324	M	5	L	0
7	3.323	AB2030.2	324	M	5	L	1
8	8.785	AB2030.2	324	M	5	L	1
1	0	AB2030.3	324	M	5	L	0
2	3.27	AB2030.3	324	M	5	L	1
3	4.758	AB2030.3	324	M	5	L	1
4	5.653	AB2030.3	324	M	5	L	1
5	8.349	AB2030.3	324	M	5	L	1
6	8.463	AB2030.3	324	M	5	L	1
1	0.151	AB2030.3	324	M	5	L	0
2	2.324	AB2030.3	324	M	5	L	0
3	4.621	AB2030.3	324	M	5	L	1
4	5.404	AB2030.3	324	M	5	L	1
5	6.785	AB2030.3	324	M	5	L	1
1	0	AB2030.3	324	M	5	L	0
2	0	AB2030.3	324	M	5	L	0
3	1.165	AB2030.3	324	M	5	L	0
4	2.975	AB2030.3	324	M	5	L	1
5	6.887	AB2030.3	324	M	5	L	1
1	0	AB2035.1	907	F	5	L	0
2	0	AB2035.1	907	F	5	L	0
3	0.051	AB2035.1	907	F	5	L	0
4	0.642	AB2035.1	907	F	5	L	0
5	1.521	AB2035.1	907	F	5	L	0
6	1.816	AB2035.1	907	F	5	L	0
7	2.627	AB2035.1	907	F	5	L	1
8	5.74	AB2035.1	907	F	5	L	1
9	7.111	AB2035.1	907	F	5	L	1
10	8.573	AB2035.1	907	F	5	L	1
1	0	AB2035.1	907	F	5	L	0
2	0	AB2035.1	907	F	5	L	0
3	1.642	AB2035.1	907	F	5	L	0
4	1.99	AB2035.1	907	F	5	L	0
5	2.611	AB2035.1	907	F	5	L	1
6	4.187	AB2035.1	907	F	5	L	1
7	4.354	AB2035.1	907	F	5	L	1
8	5.172	AB2035.1	907	F	5	L	1
9	6.619	AB2035.1	907	F	5	L	1
10	7.13	AB2035.1	907	F	5	L	1
1	0	AB2035.1	907	F	5	L	0
2	1.233	AB2035.1	907	F	5	L	0
3	3.759	AB2035.1	907	F	5	L	1
4	3.764	AB2035.1	907	F	5	L	1
5	3.774	AB2035.1	907	F	5	L	1
6	4.855	AB2035.1	907	F	5	L	1
7	6.024	AB2035.1	907	F	5	L	1
8	6.577	AB2035.1	907	F	5	L	1
9	9.04	AB2035.1	907	F	5	L	1
10	9.611	AB2035.1	907	F	5	L	1
1	0	AB2035.2	907	F	5	L	0
2	0	AB2035.2	907	F	5	L	0
3	0.407	AB2035.2	907	F	5	L	0
4	1.612	AB2035.2	907	F	5	L	0
5	1.922	AB2035.2	907	F	5	L	0
6	3.804	AB2035.2	907	F	5	L	1
7	3.85	AB2035.2	907	F	5	L	1
8	5.543	AB2035.2	907	F	5	L	1
9	6.566	AB2035.2	907	F	5	L	1
10	8.55	AB2035.2	907	F	5	L	1
1	0	AB2035.2	907	F	5	L	0
2	0	AB2035.2	907	F	5	L	0
3	0.107	AB2035.2	907	F	5	L	0
4	0.288	AB2035.2	907	F	5	L	0
5	1.096	AB2035.2	907	F	5	L	0
6	1.127	AB2035.2	907	F	5	L	0
7	2.228	AB2035.2	907	F	5	L	0
8	3.707	AB2035.2	907	F	5	L	1
9	6.641	AB2035.2	907	F	5	L	1
10	8.429	AB2035.2	907	F	5	L	1
1	0	AB2035.2	907	F	5	L	0
2	0	AB2035.2	907	F	5	L	0
3	0.607	AB2035.2	907	F	5	L	0
4	0.884	AB2035.2	907	F	5	L	0
5	1.152	AB2035.2	907	F	5	L	0
6	1.157	AB2035.2	907	F	5	L	0
7	1.964	AB2035.2	907	F	5	L	0
8	4.638	AB2035.2	907	F	5	L	1
9	5.016	AB2035.2	907	F	5	L	1
10	5.638	AB2035.2	907	F	5	L	1
1	0	AB2035.3	907	F	5	L	0
2	1.596	AB2035.3	907	F	5	L	0
3	2.172	AB2035.3	907	F	5	L	0
4	2.399	AB2035.3	907	F	5	L	0
5	2.816	AB2035.3	907	F	5	L	1
6	3.96	AB2035.3	907	F	5	L	1
7	4.013	AB2035.3	907	F	5	L	1
8	5.274	AB2035.3	907	F	5	L	1
9	5.479	AB2035.3	907	F	5	L	1
1	0.352	AB2035.3	907	F	5	L	0
2	0.942	AB2035.3	907	F	5	L	0
3	1.968	AB2035.3	907	F	5	L	0
4	2.483	AB2035.3	907	F	5	L	0
5	3.316	AB2035.3	907	F	5	L	1
6	4.157	AB2035.3	907	F	5	L	1
7	5.285	AB2035.3	907	F	5	L	1
8	5.729	AB2035.3	907	F	5	L	1
9	6.922	AB2035.3	907	F	5	L	1
1	0	AB2035.3	907	F	5	L	0
2	0.074	AB2035.3	907	F	5	L	0
3	2.172	AB2035.3	907	F	5	L	0
4	2.46	AB2035.3	907	F	5	L	0
5	3.263	AB2035.3	907	F	5	L	1
6	3.255	AB2035.3	907	F	5	L	1
7	3.649	AB2035.3	907	F	5	L	1
8	7.671	AB2035.3	907	F	5	L	1
9	9.179	AB2035.3	907	F	5	L	1
1	0	AB2040.1	907	M	5	L	0
2	0	AB2040.1	907	M	5	L	0
3	1.206	AB2040.1	907	M	5	L	0
4	2.366	AB2040.1	907	M	5	L	0
5	3.056	AB2040.1	907	M	5	L	1
6	4.546	AB2040.1	907	M	5	L	1
7	4.667	AB2040.1	907	M	5	L	1
8	4.818	AB2040.1	907	M	5	L	1
9	6.26	AB2040.1	907	M	5	L	1
10	6.699	AB2040.1	907	M	5	L	1
1	0	AB2040.1	907	M	5	L	0
2	0	AB2040.1	907	M	5	L	0
3	0	AB2040.1	907	M	5	L	0
4	0.751	AB2040.1	907	M	5	L	0
5	1.896	AB2040.1	907	M	5	L	0
6	2.382	AB2040.1	907	M	5	L	0
7	2.884	AB2040.1	907	M	5	L	1
8	4.546	AB2040.1	907	M	5	L	1
9	6.75	AB2040.1	907	M	5	L	1
1	0	AB2040.1	907	M	5	L	0
2	0	AB2040.1	907	M	5	L	0
3	0.079	AB2040.1	907	M	5	L	0
4	0.011	AB2040.1	907	M	5	L	0
5	0.163	AB2040.1	907	M	5	L	0
6	0.273	AB2040.1	907	M	5	L	0
7	1.37	AB2040.1	907	M	5	L	0
8	2.045	AB2040.1	907	M	5	L	0
9	4.413	AB2040.1	907	M	5	L	1
10	5.48	AB2040.1	907	M	5	L	1
1	0	AB2040.2	907	M	5	L	0
2	0	AB2040.2	907	M	5	L	0
3	3.174	AB2040.2	907	M	5	L	1
4	6.154	AB2040.2	907	M	5	L	1
1	0	AB2040.2	907	M	5	L	0
2	1.214	AB2040.2	907	M	5	L	0
3	1.99	AB2040.2	907	M	5	L	0
4	4.648	AB2040.2	907	M	5	L	1
1	0	AB2040.2	907	M	5	L	0
2	0.837	AB2040.2	907	M	5	L	0
3	2.013	AB2040.2	907	M	5	L	0
4	2.272	AB2040.2	907	M	5	L	0
1	0	AB2040.3	907	M	5	L	0
2	0	AB2040.3	907	M	5	L	0
3	0.547	AB2040.3	907	M	5	L	0
4	0.821	AB2040.3	907	M	5	L	0
5	1.331	AB2040.3	907	M	5	L	0
6	1.912	AB2040.3	907	M	5	L	0
7	4.358	AB2040.3	907	M	5	L	1
8	4.991	AB2040.3	907	M	5	L	1
9	5.765	AB2040.3	907	M	5	L	1
10	6.45	AB2040.3	907	M	5	L	1
1	0	AB2040.3	907	M	5	L	0
2	0	AB2040.3	907	M	5	L	0
3	0	AB2040.3	907	M	5	L	0
4	0	AB2040.3	907	M	5	L	0
5	0.704	AB2040.3	907	M	5	L	0
6	1.284	AB2040.3	907	M	5	L	0
7	1.342	AB2040.3	907	M	5	L	0
8	4.637	AB2040.3	907	M	5	L	1
9	0	AB2040.3	907	M	5	L	0
1	0	AB2040.3	907	M	5	L	0
2	0	AB2040.3	907	M	5	L	0
3	0.135	AB2040.3	907	M	5	L	0
4	0.548	AB2040.3	907	M	5	L	0
5	2.002	AB2040.3	907	M	5	L	0
6	3.876	AB2040.3	907	M	5	L	1
7	4.707	AB2040.3	907	M	5	L	1
8	6.323	AB2040.3	907	M	5	L	1
9	7.562	AB2040.3	907	M	5	L	1
10	8.468	AB2040.3	907	M	5	L	1
1	0	AB2026.1	324	F	50	H	0
2	2.233	AB2026.1	324	F	50	H	0
3	2.748	AB2026.1	324	F	50	H	1
4	2.907	AB2026.1	324	F	50	H	1
5	4.274	AB2026.1	324	F	50	H	1
6	4.183	AB2026.1	324	F	50	H	1
7	5.319	AB2026.1	324	F	50	H	1
8	5.717	AB2026.1	324	F	50	H	1
9	6.228	AB2026.1	324	F	50	H	1
10	8.556	AB2026.1	324	F	50	H	1
1	0	AB2026.1	324	F	50	H	0
2	0	AB2026.1	324	F	50	H	0
3	0	AB2026.1	324	F	50	H	0
4	0.343	AB2026.1	324	F	50	H	0
5	0.52	AB2026.1	324	F	50	H	0
6	2.282	AB2026.1	324	F	50	H	0
7	3.024	AB2026.1	324	F	50	H	1
8	4.357	AB2026.1	324	F	50	H	1
9	5.574	AB2026.1	324	F	50	H	1
10	9.993	AB2026.1	324	F	50	H	1
1	0	AB2026.1	324	F	50	H	0
2	0	AB2026.1	324	F	50	H	0
3	1.392	AB2026.1	324	F	50	H	0
4	3.979	AB2026.1	324	F	50	H	1
5	4.577	AB2026.1	324	F	50	H	1
6	6.289	AB2026.1	324	F	50	H	1
7	6.145	AB2026.1	324	F	50	H	1
8	6.244	AB2026.1	324	F	50	H	1
9	9.296	AB2026.1	324	F	50	H	1
10	10.342	AB2026.1	324	F	50	H	1
1	0	AB2026.2	324	F	50	H	0
2	0	AB2026.2	324	F	50	H	0
3	1.612	AB2026.2	324	F	50	H	0
4	1.737	AB2026.2	324	F	50	H	0
5	4.214	AB2026.2	324	F	50	H	1
6	5.236	AB2026.2	324	F	50	H	1
7	0.411	AB2026.2	324	F	50	H	0
8	1.29	AB2026.2	324	F	50	H	0
9	6.683	AB2026.2	324	F	50	H	1
10	7.274	AB2026.2	324	F	50	H	1
1	0	AB2026.2	324	F	50	H	0
2	0	AB2026.2	324	F	50	H	0
3	0	AB2026.2	324	F	50	H	0
4	1.49	AB2026.2	324	F	50	H	0
5	2.892	AB2026.2	324	F	50	H	1
6	3.354	AB2026.2	324	F	50	H	1
7	5.123	AB2026.2	324	F	50	H	1
8	6.259	AB2026.2	324	F	50	H	1
9	8.656	AB2026.2	324	F	50	H	1
10	9.883	AB2026.2	324	F	50	H	1
1	0	AB2026.2	324	F	50	H	0
2	0.756	AB2026.2	324	F	50	H	0
3	1.71	AB2026.2	324	F	50	H	0
4	2.975	AB2026.2	324	F	50	H	1
5	3.666	AB2026.2	324	F	50	H	1
6	4.373	AB2026.2	324	F	50	H	1
7	4.423	AB2026.2	324	F	50	H	1
8	4.539	AB2026.2	324	F	50	H	1
9	6.672	AB2026.2	324	F	50	H	1
10	7.467	AB2026.2	324	F	50	H	1
1	0	AB2026.3	324	F	50	H	0
2	0	AB2026.3	324	F	50	H	0
3	0.134	AB2026.3	324	F	50	H	0
4	1.657	AB2026.3	324	F	50	H	0
5	3.626	AB2026.3	324	F	50	H	1
6	6.312	AB2026.3	324	F	50	H	1
7	8.338	AB2026.3	324	F	50	H	1
8	9.724	AB2026.3	324	F	50	H	1
1	0	AB2026.3	324	F	50	H	0
2	0	AB2026.3	324	F	50	H	0
3	0	AB2026.3	324	F	50	H	0
4	0	AB2026.3	324	F	50	H	0
5	0	AB2026.3	324	F	50	H	0
6	0.809	AB2026.3	324	F	50	H	0
7	2.013	AB2026.3	324	F	50	H	0
8	2.104	AB2026.3	324	F	50	H	0
1	0	AB2026.3	324	F	50	H	0
2	0	AB2026.3	324	F	50	H	0
3	0	AB2026.3	324	F	50	H	0
4	0	AB2026.3	324	F	50	H	0
5	0	AB2026.3	324	F	50	H	0
6	1.665	AB2026.3	324	F	50	H	0
7	2.036	AB2026.3	324	F	50	H	0
8	2.945	AB2026.3	324	F	50	H	1
1	0	AB2031.1	324	M	50	H	0
2	1.99	AB2031.1	324	M	50	H	0
3	1.877	AB2031.1	324	M	50	H	0
4	1.975	AB2031.1	324	M	50	H	0
5	2.967	AB2031.1	324	M	50	H	1
6	7.082	AB2031.1	324	M	50	H	1
7	8.299	AB2031.1	324	M	50	H	1
8	8.597	AB2031.1	324	M	50	H	1
9	9.188	AB2031.1	324	M	50	H	1
1	1.157	AB2031.1	324	M	50	H	0
2	2.475	AB2031.1	324	M	50	H	0
3	2.907	AB2031.1	324	M	50	H	1
4	3.301	AB2031.1	324	M	50	H	1
5	4.201	AB2031.1	324	M	50	H	1
6	4.246	AB2031.1	324	M	50	H	1
7	5.155	AB2031.1	324	M	50	H	1
8	6.054	AB2031.1	324	M	50	H	1
9	9.001	AB2031.1	324	M	50	H	1
1	1.392	AB2031.1	324	M	50	H	0
2	3.336	AB2031.1	324	M	50	H	1
3	3.821	AB2031.1	324	M	50	H	1
4	4.028	AB2031.1	324	M	50	H	1
5	5.444	AB2031.1	324	M	50	H	1
6	5.619	AB2031.1	324	M	50	H	1
7	6.156	AB2031.1	324	M	50	H	1
8	6.187	AB2031.1	324	M	50	H	1
9	8.91	AB2031.1	324	M	50	H	1
1	0	AB2031.2	324	M	50	H	0
2	0	AB2031.2	324	M	50	H	0
3	2.468	AB2031.2	324	M	50	H	0
4	3.706	AB2031.2	324	M	50	H	1
5	5.115	AB2031.2	324	M	50	H	1
6	6.115	AB2031.2	324	M	50	H	1
7	7.134	AB2031.2	324	M	50	H	1
1	0	AB2031.2	324	M	50	H	0
2	0	AB2031.2	324	M	50	H	0
3	0	AB2031.2	324	M	50	H	0
4	0	AB2031.2	324	M	50	H	0
5	0.521	AB2031.2	324	M	50	H	0
6	5.293	AB2031.2	324	M	50	H	1
7	9.035	AB2031.2	324	M	50	H	1
1	0.521	AB2031.2	324	M	50	H	0
2	1.405	AB2031.2	324	M	50	H	0
3	3.384	AB2031.2	324	M	50	H	1
4	3.909	AB2031.2	324	M	50	H	1
5	4.025	AB2031.2	324	M	50	H	1
6	4.379	AB2031.2	324	M	50	H	1
7	5.313	AB2031.2	324	M	50	H	1
1	0	AB2031.3	324	M	50	H	0
2	1.513	AB2031.3	324	M	50	H	0
3	3.525	AB2031.3	324	M	50	H	1
4	5.501	AB2031.3	324	M	50	H	1
5	6.797	AB2031.3	324	M	50	H	1
6	6.903	AB2031.3	324	M	50	H	1
7	7.978	AB2031.3	324	M	50	H	1
1	1.021	AB2031.3	324	M	50	H	0
2	2.414	AB2031.3	324	M	50	H	0
3	4.164	AB2031.3	324	M	50	H	1
4	4.926	AB2031.3	324	M	50	H	1
5	6.422	AB2031.3	324	M	50	H	1
6	6.838	AB2031.3	324	M	50	H	1
7	7.831	AB2031.3	324	M	50	H	1
1	0	AB2031.3	324	M	50	H	0
2	0	AB2031.3	324	M	50	H	0
3	0	AB2031.3	324	M	50	H	0
4	2.278	AB2031.3	324	M	50	H	0
5	6.039	AB2031.3	324	M	50	H	1
6	7.266	AB2031.3	324	M	50	H	1
7	8.698	AB2031.3	324	M	50	H	1
1	0	AB2036.1	907	F	50	H	0
2	0	AB2036.1	907	F	50	H	0
3	0.051	AB2036.1	907	F	50	H	0
4	1.68	AB2036.1	907	F	50	H	0
5	2.877	AB2036.1	907	F	50	H	1
6	4.126	AB2036.1	907	F	50	H	1
7	4.349	AB2036.1	907	F	50	H	1
8	4.495	AB2036.1	907	F	50	H	1
9	8.679	AB2036.1	907	F	50	H	1
1	0	AB2036.1	907	F	50	H	0
2	0	AB2036.1	907	F	50	H	0
3	1.271	AB2036.1	907	F	50	H	0
4	1.233	AB2036.1	907	F	50	H	0
5	2.043	AB2036.1	907	F	50	H	0
6	2.218	AB2036.1	907	F	50	H	0
7	3.539	AB2036.1	907	F	50	H	1
8	4.028	AB2036.1	907	F	50	H	1
9	5.532	AB2036.1	907	F	50	H	1
1	0	AB2036.1	907	F	50	H	0
2	0	AB2036.1	907	F	50	H	0
3	0.74	AB2036.1	907	F	50	H	0
4	3.175	AB2036.1	907	F	50	H	1
5	3.23	AB2036.1	907	F	50	H	1
6	4.659	AB2036.1	907	F	50	H	1
7	5.573	AB2036.1	907	F	50	H	1
8	7.007	AB2036.1	907	F	50	H	1
9	7.613	AB2036.1	907	F	50	H	1
1	0	AB2036.2	907	F	50	H	0
2	0.604	AB2036.2	907	F	50	H	0
3	0.96	AB2036.2	907	F	50	H	0
4	3.233	AB2036.2	907	F	50	H	1
5	3.263	AB2036.2	907	F	50	H	1
6	3.642	AB2036.2	907	F	50	H	1
7	4.607	AB2036.2	907	F	50	H	1
8	5.55	AB2036.2	907	F	50	H	1
9	6.221	AB2036.2	907	F	50	H	1
10	7.509	AB2036.2	907	F	50	H	1
1	0	AB2036.2	907	F	50	H	0
2	0	AB2036.2	907	F	50	H	0
3	0.998	AB2036.2	907	F	50	H	0
4	1.483	AB2036.2	907	F	50	H	0
5	1.869	AB2036.2	907	F	50	H	0
6	3.028	AB2036.2	907	F	50	H	1
7	4.926	AB2036.2	907	F	50	H	1
8	7.137	AB2036.2	907	F	50	H	1
9	8.001	AB2036.2	907	F	50	H	1
1	0	AB2036.2	907	F	50	H	0
2	0	AB2036.2	907	F	50	H	0
3	0.339	AB2036.2	907	F	50	H	0
4	1.051	AB2036.2	907	F	50	H	0
5	0.846	AB2036.2	907	F	50	H	0
6	1.309	AB2036.2	907	F	50	H	0
7	2.657	AB2036.2	907	F	50	H	1
8	3.361	AB2036.2	907	F	50	H	1
9	3.346	AB2036.2	907	F	50	H	1
10	4.687	AB2036.2	907	F	50	H	1
1	0	AB2036.3	907	F	50	H	0
2	0	AB2036.3	907	F	50	H	0
3	0	AB2036.3	907	F	50	H	0
4	0.362	AB2036.3	907	F	50	H	0
5	0.392	AB2036.3	907	F	50	H	0
6	2.748	AB2036.3	907	F	50	H	1
7	5.037	AB2036.3	907	F	50	H	1
8	5.496	AB2036.3	907	F	50	H	1
9	6.087	AB2036.3	907	F	50	H	1
10	10.054	AB2036.3	907	F	50	H	1
1	0	AB2036.3	907	F	50	H	0
2	1.009	AB2036.3	907	F	50	H	0
3	1.475	AB2036.3	907	F	50	H	0
4	3.134	AB2036.3	907	F	50	H	1
5	3.77	AB2036.3	907	F	50	H	1
6	3.52	AB2036.3	907	F	50	H	1
7	3.395	AB2036.3	907	F	50	H	1
8	4.975	AB2036.3	907	F	50	H	1
9	6.145	AB2036.3	907	F	50	H	1
10	6.372	AB2036.3	907	F	50	H	1
1	0	AB2036.3	907	F	50	H	0
2	0.187	AB2036.3	907	F	50	H	0
3	1.627	AB2036.3	907	F	50	H	0
4	1.718	AB2036.3	907	F	50	H	0
5	3.613	AB2036.3	907	F	50	H	1
6	5.042	AB2036.3	907	F	50	H	1
7	4.926	AB2036.3	907	F	50	H	1
8	5.274	AB2036.3	907	F	50	H	1
9	5.819	AB2036.3	907	F	50	H	1
10	6.168	AB2036.3	907	F	50	H	1
1	0	AB2041.1	907	M	50	H	0
2	0	AB2041.1	907	M	50	H	0
3	0	AB2041.1	907	M	50	H	0
4	0.492	AB2041.1	907	M	50	H	0
5	1.049	AB2041.1	907	M	50	H	0
6	1.81	AB2041.1	907	M	50	H	0
7	2.445	AB2041.1	907	M	50	H	0
8	3.59	AB2041.1	907	M	50	H	1
9	7.029	AB2041.1	907	M	50	H	1
1	0	AB2041.1	907	M	50	H	0
2	0	AB2041.1	907	M	50	H	0
3	0.092	AB2041.1	907	M	50	H	0
4	0.714	AB2041.1	907	M	50	H	0
5	2.253	AB2041.1	907	M	50	H	0
6	3.77	AB2041.1	907	M	50	H	1
7	5.774	AB2041.1	907	M	50	H	1
8	6.205	AB2041.1	907	M	50	H	1
9	7.562	AB2041.1	907	M	50	H	1
1	0	AB2041.1	907	M	50	H	0
2	0	AB2041.1	907	M	50	H	0
3	0.735	AB2041.1	907	M	50	H	0
4	2.829	AB2041.1	907	M	50	H	1
5	3.14	AB2041.1	907	M	50	H	1
6	4.667	AB2041.1	907	M	50	H	1
7	4.96	AB2041.1	907	M	50	H	1
8	6.24	AB2041.1	907	M	50	H	1
9	6.805	AB2041.1	907	M	50	H	1
1	0	AB2041.2	907	M	50	H	0
2	0	AB2041.2	907	M	50	H	0
3	0	AB2041.2	907	M	50	H	0
4	0	AB2041.2	907	M	50	H	0
5	1.057	AB2041.2	907	M	50	H	0
6	1.951	AB2041.2	907	M	50	H	0
7	5.017	AB2041.2	907	M	50	H	1
8	7.127	AB2041.2	907	M	50	H	1
1	0	AB2041.2	907	M	50	H	0
2	0	AB2041.2	907	M	50	H	0
3	0	AB2041.2	907	M	50	H	0
4	0	AB2041.2	907	M	50	H	0
5	2.625	AB2041.2	907	M	50	H	1
6	4.013	AB2041.2	907	M	50	H	1
7	5.542	AB2041.2	907	M	50	H	1
8	4.79	AB2041.2	907	M	50	H	1
1	0	AB2041.2	907	M	50	H	0
2	0	AB2041.2	907	M	50	H	0
3	0	AB2041.2	907	M	50	H	0
4	0	AB2041.2	907	M	50	H	0
5	0.084	AB2041.2	907	M	50	H	0
6	0.225	AB2041.2	907	M	50	H	0
7	2.939	AB2041.2	907	M	50	H	1
8	6.4	AB2041.2	907	M	50	H	1
1	0	AB2041.3	907	M	50	H	0
2	0	AB2041.3	907	M	50	H	0
3	0.022	AB2041.3	907	M	50	H	0
4	0.712	AB2041.3	907	M	50	H	0
5	3.884	AB2041.3	907	M	50	H	1
6	5.766	AB2041.3	907	M	50	H	1
7	7.452	AB2041.3	907	M	50	H	1
8	9.499	AB2041.3	907	M	50	H	1
1	0	AB2041.3	907	M	50	H	0
2	0.548	AB2041.3	907	M	50	H	0
3	1.228	AB2041.3	907	M	50	H	0
4	3.088	AB2041.3	907	M	50	H	1
5	4.241	AB2041.3	907	M	50	H	1
6	6.243	AB2041.3	907	M	50	H	1
7	6.332	AB2041.3	907	M	50	H	1
8	7.142	AB2041.3	907	M	50	H	1
1	0	AB2041.3	907	M	50	H	0
2	0	AB2041.3	907	M	50	H	0
3	0	AB2041.3	907	M	50	H	0
4	3.475	AB2041.3	907	M	50	H	1
5	5.451	AB2041.3	907	M	50	H	1
6	7.303	AB2041.3	907	M	50	H	1
7	8.542	AB2041.3	907	M	50	H	1
8	9.318	AB2041.3	907	M	50	H	1
1	0	AB2027.1	324	F	500	H	0
2	0	AB2027.1	324	F	500	H	0
3	0	AB2027.1	324	F	500	H	0
4	0	AB2027.1	324	F	500	H	0
5	0	AB2027.1	324	F	500	H	0
6	1.324	AB2027.1	324	F	500	H	0
7	0.17	AB2027.1	324	F	500	H	0
8	4.778	AB2027.1	324	F	500	H	1
9	4.884	AB2027.1	324	F	500	H	1
10	5.975	AB2027.1	324	F	500	H	1
1	0	AB2027.1	324	F	500	H	0
2	0.338	AB2027.1	324	F	500	H	0
3	0.676	AB2027.1	324	F	500	H	0
4	1.503	AB2027.1	324	F	500	H	0
5	2.377	AB2027.1	324	F	500	H	0
6	3.053	AB2027.1	324	F	500	H	1
7	3.941	AB2027.1	324	F	500	H	1
8	3.823	AB2027.1	324	F	500	H	1
9	9.021	AB2027.1	324	F	500	H	1
1	0	AB2027.1	324	F	500	H	0
2	0	AB2027.1	324	F	500	H	0
3	1.142	AB2027.1	324	F	500	H	0
4	3.058	AB2027.1	324	F	500	H	1
5	3.938	AB2027.1	324	F	500	H	1
6	4.302	AB2027.1	324	F	500	H	1
7	4.736	AB2027.1	324	F	500	H	1
8	6.372	AB2027.1	324	F	500	H	1
9	6.312	AB2027.1	324	F	500	H	1
10	7.774	AB2027.1	324	F	500	H	1
1	0	AB2027.2	324	F	500	H	0
2	0	AB2027.2	324	F	500	H	0
3	0.294	AB2027.2	324	F	500	H	0
4	1.127	AB2027.2	324	F	500	H	0
5	3.339	AB2027.2	324	F	500	H	1
6	4.691	AB2027.2	324	F	500	H	1
7	6.191	AB2027.2	324	F	500	H	1
8	8.44	AB2027.2	324	F	500	H	1
9	9.486	AB2027.2	324	F	500	H	1
1	0	AB2027.2	324	F	500	H	0
2	0	AB2027.2	324	F	500	H	0
3	0	AB2027.2	324	F	500	H	0
4	0.142	AB2027.2	324	F	500	H	0
5	0.809	AB2027.2	324	F	500	H	0
6	2.369	AB2027.2	324	F	500	H	0
7	3.773	AB2027.2	324	F	500	H	1
8	5.596	AB2027.2	324	F	500	H	1
9	6.51	AB2027.2	324	F	500	H	1
1	0	AB2027.2	324	F	500	H	0
2	0	AB2027.2	324	F	500	H	0
3	0	AB2027.2	324	F	500	H	0
4	0	AB2027.2	324	F	500	H	0
5	0.478	AB2027.2	324	F	500	H	0
6	1.447	AB2027.2	324	F	500	H	0
7	2.589	AB2027.2	324	F	500	H	1
8	7.611	AB2027.2	324	F	500	H	1
1	0	AB2027.3	324	F	500	H	0
2	0	AB2027.3	324	F	500	H	0
3	0	AB2027.3	324	F	500	H	0
4	1.248	AB2027.3	324	F	500	H	0
5	1.271	AB2027.3	324	F	500	H	0
6	2.672	AB2027.3	324	F	500	H	1
7	5.255	AB2027.3	324	F	500	H	1
8	6.129	AB2027.3	324	F	500	H	1
9	7.209	AB2027.3	324	F	500	H	1
1	0	AB2027.3	324	F	500	H	0
2	0.354	AB2027.3	324	F	500	H	0
3	1.392	AB2027.3	324	F	500	H	0
4	1.672	AB2027.3	324	F	500	H	0
5	3.626	AB2027.3	324	F	500	H	1
6	4.433	AB2027.3	324	F	500	H	1
7	5.251	AB2027.3	324	F	500	H	1
8	7.092	AB2027.3	324	F	500	H	1
9	9.262	AB2027.3	324	F	500	H	1
1	0	AB2027.3	324	F	500	H	0
2	0	AB2027.3	324	F	500	H	0
3	1.168	AB2027.3	324	F	500	H	0
4	1.767	AB2027.3	324	F	500	H	0
5	2.456	AB2027.3	324	F	500	H	0
6	2.661	AB2027.3	324	F	500	H	1
7	3.085	AB2027.3	324	F	500	H	1
8	6.1	AB2027.3	324	F	500	H	1
9	9.198	AB2027.3	324	F	500	H	1
1	0	AB2032.1	324	M	500	H	0
2	0.657	AB2032.1	324	M	500	H	0
3	4.202	AB2032.1	324	M	500	H	1
4	4.304	AB2032.1	324	M	500	H	1
5	5.361	AB2032.1	324	M	500	H	1
6	6.713	AB2032.1	324	M	500	H	1
7	7.44	AB2032.1	324	M	500	H	1
8	7.615	AB2032.1	324	M	500	H	1
9	9.41	AB2032.1	324	M	500	H	1
1	0	AB2032.1	324	M	500	H	0
2	0	AB2032.1	324	M	500	H	0
3	1.306	AB2032.1	324	M	500	H	0
4	2.422	AB2032.1	324	M	500	H	0
5	6.497	AB2032.1	324	M	500	H	1
6	6.588	AB2032.1	324	M	500	H	1
7	7.179	AB2032.1	324	M	500	H	1
8	9.315	AB2032.1	324	M	500	H	1
9	9.785	AB2032.1	324	M	500	H	1
1	0	AB2032.1	324	M	500	H	0
2	0.657	AB2032.1	324	M	500	H	0
3	0.96	AB2032.1	324	M	500	H	0
4	2.142	AB2032.1	324	M	500	H	0
5	1.877	AB2032.1	324	M	500	H	0
6	3.823	AB2032.1	324	M	500	H	1
7	3.869	AB2032.1	324	M	500	H	1
8	4.217	AB2032.1	324	M	500	H	1
9	7.709	AB2032.1	324	M	500	H	1
1	0	AB2032.2	324	M	500	H	0
2	0.218	AB2032.2	324	M	500	H	0
3	2.346	AB2032.2	324	M	500	H	0
4	3.066	AB2032.2	324	M	500	H	1
5	4.509	AB2032.2	324	M	500	H	1
6	4.827	AB2032.2	324	M	500	H	1
7	6.566	AB2032.2	324	M	500	H	1
8	6.637	AB2032.2	324	M	500	H	1
9	6.971	AB2032.2	324	M	500	H	1
1	0	AB2032.2	324	M	500	H	0
2	3.522	AB2032.2	324	M	500	H	1
3	4.663	AB2032.2	324	M	500	H	1
4	5.607	AB2032.2	324	M	500	H	1
5	6.198	AB2032.2	324	M	500	H	1
6	7.814	AB2032.2	324	M	500	H	1
7	8.592	AB2032.2	324	M	500	H	1
8	8.834	AB2032.2	324	M	500	H	1
9	9.945	AB2032.2	324	M	500	H	1
1	0	AB2032.2	324	M	500	H	0
2	0.619	AB2032.2	324	M	500	H	0
3	1.566	AB2032.2	324	M	500	H	0
4	2.422	AB2032.2	324	M	500	H	0
5	4.225	AB2032.2	324	M	500	H	1
6	4.524	AB2032.2	324	M	500	H	1
7	5.024	AB2032.2	324	M	500	H	1
8	6.803	AB2032.2	324	M	500	H	1
9	8.424	AB2032.2	324	M	500	H	1
1	0	AB2032.3	324	M	500	H	0
2	0.046	AB2032.3	324	M	500	H	0
3	0.203	AB2032.3	324	M	500	H	0
4	2.093	AB2032.3	324	M	500	H	0
5	2.305	AB2032.3	324	M	500	H	0
6	4.486	AB2032.3	324	M	500	H	1
7	5.107	AB2032.3	324	M	500	H	1
8	5.509	AB2032.3	324	M	500	H	1
9	6.903	AB2032.3	324	M	500	H	1
10	8.144	AB2032.3	324	M	500	H	1
1	0	AB2032.3	324	M	500	H	0
2	0.206	AB2032.3	324	M	500	H	0
3	0.54	AB2032.3	324	M	500	H	0
4	3.172	AB2032.3	324	M	500	H	1
5	3.149	AB2032.3	324	M	500	H	1
6	4.183	AB2032.3	324	M	500	H	1
7	4.583	AB2032.3	324	M	500	H	1
8	4.876	AB2032.3	324	M	500	H	1
9	5.048	AB2032.3	324	M	500	H	1
10	7.653	AB2032.3	324	M	500	H	1
1	0	AB2032.3	324	M	500	H	0
2	2.937	AB2032.3	324	M	500	H	1
3	3.278	AB2032.3	324	M	500	H	1
4	4.721	AB2032.3	324	M	500	H	1
5	4.994	AB2032.3	324	M	500	H	1
6	6.165	AB2032.3	324	M	500	H	1
7	6.766	AB2032.3	324	M	500	H	1
8	6.736	AB2032.3	324	M	500	H	1
9	7.115	AB2032.3	324	M	500	H	1
10	9.565	AB2032.3	324	M	500	H	1
1	0	AB2037.1	907	F	500	H	0
2	0	AB2037.1	907	F	500	H	0
3	0.527	AB2037.1	907	F	500	H	0
4	1.1	AB2037.1	907	F	500	H	0
5	2.206	AB2037.1	907	F	500	H	0
6	3.233	AB2037.1	907	F	500	H	1
7	4.684	AB2037.1	907	F	500	H	1
8	5.35	AB2037.1	907	F	500	H	1
9	6.221	AB2037.1	907	F	500	H	1
10	6.213	AB2037.1	907	F	500	H	1
1	0	AB2037.1	907	F	500	H	0
2	0	AB2037.1	907	F	500	H	0
3	0	AB2037.1	907	F	500	H	0
4	0	AB2037.1	907	F	500	H	0
5	0	AB2037.1	907	F	500	H	0
6	0.595	AB2037.1	907	F	500	H	0
7	1.526	AB2037.1	907	F	500	H	0
8	2.261	AB2037.1	907	F	500	H	0
9	4.472	AB2037.1	907	F	500	H	1
10	6.001	AB2037.1	907	F	500	H	1
1	0	AB2037.1	907	F	500	H	0
2	0	AB2037.1	907	F	500	H	0
3	0	AB2037.1	907	F	500	H	0
4	0.015	AB2037.1	907	F	500	H	0
5	0.705	AB2037.1	907	F	500	H	0
6	1.772	AB2037.1	907	F	500	H	0
7	3.335	AB2037.1	907	F	500	H	1
8	4.017	AB2037.1	907	F	500	H	1
9	7.558	AB2037.1	907	F	500	H	1
10	8.381	AB2037.1	907	F	500	H	1
1	0	AB2037.2	907	F	500	H	0
2	0	AB2037.2	907	F	500	H	0
3	0	AB2037.2	907	F	500	H	0
4	0.625	AB2037.2	907	F	500	H	0
5	2.743	AB2037.2	907	F	500	H	1
6	3.205	AB2037.2	907	F	500	H	1
7	3.715	AB2037.2	907	F	500	H	1
8	6.899	AB2037.2	907	F	500	H	1
9	6.821	AB2037.2	907	F	500	H	1
10	7.589	AB2037.2	907	F	500	H	1
1	0	AB2037.2	907	F	500	H	0
2	0	AB2037.2	907	F	500	H	0
3	0.414	AB2037.2	907	F	500	H	0
4	2.21	AB2037.2	907	F	500	H	0
5	2.319	AB2037.2	907	F	500	H	0
6	3.817	AB2037.2	907	F	500	H	1
7	4.852	AB2037.2	907	F	500	H	1
8	5.393	AB2037.2	907	F	500	H	1
9	6.24	AB2037.2	907	F	500	H	1
10	6.797	AB2037.2	907	F	500	H	1
1	0	AB2037.2	907	F	500	H	0
2	1.127	AB2037.2	907	F	500	H	0
3	1.833	AB2037.2	907	F	500	H	0
4	1.998	AB2037.2	907	F	500	H	0
5	3.868	AB2037.2	907	F	500	H	1
6	3.994	AB2037.2	907	F	500	H	1
7	6.033	AB2037.2	907	F	500	H	1
8	6.213	AB2037.2	907	F	500	H	1
9	7.44	AB2037.2	907	F	500	H	1
10	7.885	AB2037.2	907	F	500	H	1
1	0	AB2037.3	907	F	500	H	0
2	0	AB2037.3	907	F	500	H	0
3	0.915	AB2037.3	907	F	500	H	0
4	1.574	AB2037.3	907	F	500	H	0
5	2.051	AB2037.3	907	F	500	H	0
6	1.945	AB2037.3	907	F	500	H	0
7	4.251	AB2037.3	907	F	500	H	1
8	4.494	AB2037.3	907	F	500	H	1
9	8.736	AB2037.3	907	F	500	H	1
10	9.463	AB2037.3	907	F	500	H	1
1	0	AB2037.3	907	F	500	H	0
2	0	AB2037.3	907	F	500	H	0
3	0.286	AB2037.3	907	F	500	H	0
4	1.331	AB2037.3	907	F	500	H	0
5	2.331	AB2037.3	907	F	500	H	0
6	2.967	AB2037.3	907	F	500	H	1
7	4.967	AB2037.3	907	F	500	H	1
8	5.331	AB2037.3	907	F	500	H	1
9	5.505	AB2037.3	907	F	500	H	1
10	6.459	AB2037.3	907	F	500	H	1
1	0	AB2037.3	907	F	500	H	0
2	0	AB2037.3	907	F	500	H	0
3	0	AB2037.3	907	F	500	H	0
4	0.089	AB2037.3	907	F	500	H	0
5	0.18	AB2037.3	907	F	500	H	0
6	1.987	AB2037.3	907	F	500	H	0
7	3.532	AB2037.3	907	F	500	H	1
8	4.52	AB2037.3	907	F	500	H	1
9	7.376	AB2037.3	907	F	500	H	1
10	7.618	AB2037.3	907	F	500	H	1
1	0	AB2042.1	907	M	500	H	0
2	0	AB2042.1	907	M	500	H	0
3	0	AB2042.1	907	M	500	H	0
4	0.402	AB2042.1	907	M	500	H	0
5	0.912	AB2042.1	907	M	500	H	0
6	2.271	AB2042.1	907	M	500	H	0
7	3.562	AB2042.1	907	M	500	H	1
8	4.062	AB2042.1	907	M	500	H	1
9	4.888	AB2042.1	907	M	500	H	1
10	4.82	AB2042.1	907	M	500	H	1
1	0	AB2042.1	907	M	500	H	0
2	0	AB2042.1	907	M	500	H	0
3	0	AB2042.1	907	M	500	H	0
4	0.846	AB2042.1	907	M	500	H	0
5	3.043	AB2042.1	907	M	500	H	1
6	3.748	AB2042.1	907	M	500	H	1
7	4.788	AB2042.1	907	M	500	H	1
8	4.404	AB2042.1	907	M	500	H	1
9	3.879	AB2042.1	907	M	500	H	1
1	0	AB2042.1	907	M	500	H	0
2	0.437	AB2042.1	907	M	500	H	0
3	1.066	AB2042.1	907	M	500	H	0
4	1.218	AB2042.1	907	M	500	H	0
5	3.316	AB2042.1	907	M	500	H	1
6	2.335	AB2042.1	907	M	500	H	0
7	4.88	AB2042.1	907	M	500	H	1
8	5.391	AB2042.1	907	M	500	H	1
9	5.641	AB2042.1	907	M	500	H	1
10	8.895	AB2042.1	907	M	500	H	1
1	0	AB2042.2	907	M	500	H	0
2	0	AB2042.2	907	M	500	H	0
3	0.551	AB2042.2	907	M	500	H	0
4	0.975	AB2042.2	907	M	500	H	0
5	2.505	AB2042.2	907	M	500	H	1
6	3.668	AB2042.2	907	M	500	H	1
7	3.714	AB2042.2	907	M	500	H	1
8	4.355	AB2042.2	907	M	500	H	1
9	7.039	AB2042.2	907	M	500	H	1
1	0	AB2042.2	907	M	500	H	0
2	0	AB2042.2	907	M	500	H	0
3	0	AB2042.2	907	M	500	H	0
4	0.763	AB2042.2	907	M	500	H	0
5	1.343	AB2042.2	907	M	500	H	0
6	2.354	AB2042.2	907	M	500	H	0
7	5.763	AB2042.2	907	M	500	H	1
8	7.126	AB2042.2	907	M	500	H	1
9	7.391	AB2042.2	907	M	500	H	1
1	0	AB2042.2	907	M	500	H	0
2	0	AB2042.2	907	M	500	H	0
3	0	AB2042.2	907	M	500	H	0
4	0.013	AB2042.2	907	M	500	H	0
5	0.915	AB2042.2	907	M	500	H	0
6	1.324	AB2042.2	907	M	500	H	0
7	1.543	AB2042.2	907	M	500	H	0
8	3.96	AB2042.2	907	M	500	H	1
9	6.781	AB2042.2	907	M	500	H	1
1	0	AB2042.3	907	M	500	H	0
2	0	AB2042.3	907	M	500	H	0
3	0	AB2042.3	907	M	500	H	0
4	0	AB2042.3	907	M	500	H	0
5	2.445	AB2042.3	907	M	500	H	0
6	4.214	AB2042.3	907	M	500	H	1
7	5.918	AB2042.3	907	M	500	H	1
8	6.664	AB2042.3	907	M	500	H	1
9	6.399	AB2042.3	907	M	500	H	1
10	8.868	AB2042.3	907	M	500	H	1
1	0.18	AB2042.3	907	M	500	H	0
2	0.377	AB2042.3	907	M	500	H	0
3	0.65	AB2042.3	907	M	500	H	0
4	2.717	AB2042.3	907	M	500	H	1
5	2.786	AB2042.3	907	M	500	H	1
6	3.562	AB2042.3	907	M	500	H	1
7	5.46	AB2042.3	907	M	500	H	1
8	5.994	AB2042.3	907	M	500	H	1
9	6.639	AB2042.3	907	M	500	H	1
10	8.492	AB2042.3	907	M	500	H	1
1	0	AB2042.3	907	M	500	H	0
2	0	AB2042.3	907	M	500	H	0
3	0.243	AB2042.3	907	M	500	H	0
4	1.218	AB2042.3	907	M	500	H	0
5	1.947	AB2042.3	907	M	500	H	0
6	2.023	AB2042.3	907	M	500	H	0
7	2.937	AB2042.3	907	M	500	H	1
8	4.206	AB2042.3	907	M	500	H	1
9	5.365	AB2042.3	907	M	500	H	1
10	6.819	AB2042.3	907	M	500	H	1
1	0	AB2028.1	324	F	5000	H	0
2	0	AB2028.1	324	F	5000	H	0
3	0	AB2028.1	324	F	5000	H	0
4	0.301	AB2028.1	324	F	5000	H	0
5	2.71	AB2028.1	324	F	5000	H	1
6	3.089	AB2028.1	324	F	5000	H	1
7	3.27	AB2028.1	324	F	5000	H	1
8	4.72	AB2028.1	324	F	5000	H	1
9	5.441	AB2028.1	324	F	5000	H	1
10	6.221	AB2028.1	324	F	5000	H	1
1	0	AB2028.1	324	F	5000	H	0
2	0	AB2028.1	324	F	5000	H	0
3	0.294	AB2028.1	324	F	5000	H	0
4	0.869	AB2028.1	324	F	5000	H	0
5	1.059	AB2028.1	324	F	5000	H	0
6	1.149	AB2028.1	324	F	5000	H	0
7	1.445	AB2028.1	324	F	5000	H	0
8	4.933	AB2028.1	324	F	5000	H	1
9	6.505	AB2028.1	324	F	5000	H	1
10	7.535	AB2028.1	324	F	5000	H	1
1	0	AB2028.1	324	F	5000	H	0
2	0.513	AB2028.1	324	F	5000	H	0
3	0.96	AB2028.1	324	F	5000	H	0
4	1.218	AB2028.1	324	F	5000	H	0
5	2.058	AB2028.1	324	F	5000	H	0
6	2.998	AB2028.1	324	F	5000	H	1
7	6.009	AB2028.1	324	F	5000	H	1
8	9.342	AB2028.1	324	F	5000	H	1
1	0	AB2028.2	324	F	5000	H	0
2	0	AB2028.2	324	F	5000	H	0
3	1.21	AB2028.2	324	F	5000	H	0
4	2.577	AB2028.2	324	F	5000	H	1
5	2.782	AB2028.2	324	F	5000	H	1
6	3.236	AB2028.2	324	F	5000	H	1
7	4.736	AB2028.2	324	F	5000	H	1
8	5.918	AB2028.2	324	F	5000	H	1
9	8.564	AB2028.2	324	F	5000	H	1
10	9.14	AB2028.2	324	F	5000	H	1
1	0	AB2028.2	324	F	5000	H	0
2	0	AB2028.2	324	F	5000	H	0
3	0.589	AB2028.2	324	F	5000	H	0
4	1.112	AB2028.2	324	F	5000	H	0
5	2.399	AB2028.2	324	F	5000	H	0
6	3.187	AB2028.2	324	F	5000	H	1
7	3.73	AB2028.2	324	F	5000	H	1
8	4.72	AB2028.2	324	F	5000	H	1
9	4.745	AB2028.2	324	F	5000	H	1
10	7.308	AB2028.2	324	F	5000	H	1
1	0	AB2028.2	324	F	5000	H	0
2	0	AB2028.2	324	F	5000	H	0
3	0	AB2028.2	324	F	5000	H	0
4	1.013	AB2028.2	324	F	5000	H	0
5	1.479	AB2028.2	324	F	5000	H	0
6	4.206	AB2028.2	324	F	5000	H	1
7	4.274	AB2028.2	324	F	5000	H	1
8	5.16	AB2028.2	324	F	5000	H	1
9	5.899	AB2028.2	324	F	5000	H	1
10	7.308	AB2028.2	324	F	5000	H	1
1	0	AB2028.3	324	F	5000	H	0
2	0	AB2028.3	324	F	5000	H	0
3	0	AB2028.3	324	F	5000	H	0
4	4.166	AB2028.3	324	F	5000	H	1
5	4.388	AB2028.3	324	F	5000	H	1
6	4.645	AB2028.3	324	F	5000	H	1
7	7.02	AB2028.3	324	F	5000	H	1
8	9.452	AB2028.3	324	F	5000	H	1
1	0	AB2028.3	324	F	5000	H	0
2	0	AB2028.3	324	F	5000	H	0
3	3.339	AB2028.3	324	F	5000	H	1
4	3.926	AB2028.3	324	F	5000	H	1
5	4.982	AB2028.3	324	F	5000	H	1
6	5.619	AB2028.3	324	F	5000	H	1
7	5.035	AB2028.3	324	F	5000	H	1
8	5.278	AB2028.3	324	F	5000	H	1
1	1.089	AB2028.3	324	F	5000	H	0
2	1.99	AB2028.3	324	F	5000	H	0
3	2.202	AB2028.3	324	F	5000	H	0
4	3.918	AB2028.3	324	F	5000	H	1
5	3.668	AB2028.3	324	F	5000	H	1
6	6.103	AB2028.3	324	F	5000	H	1
7	7.99	AB2028.3	324	F	5000	H	1
8	8.342	AB2028.3	324	F	5000	H	1
1	0	AB2033.1	324	M	5000	H	0
2	0	AB2033.1	324	M	5000	H	0
3	0	AB2033.1	324	M	5000	H	0
4	0.335	AB2033.1	324	M	5000	H	0
5	1.002	AB2033.1	324	M	5000	H	0
6	1.559	AB2033.1	324	M	5000	H	0
7	3.527	AB2033.1	324	M	5000	H	1
8	4.268	AB2033.1	324	M	5000	H	1
9	8.048	AB2033.1	324	M	5000	H	1
10	0.261	AB2033.1	324	M	5000	H	0
1	0	AB2033.1	324	M	5000	H	0
2	0	AB2033.1	324	M	5000	H	0
3	0.727	AB2033.1	324	M	5000	H	0
4	1.182	AB2033.1	324	M	5000	H	0
5	1.935	AB2033.1	324	M	5000	H	0
6	3.368	AB2033.1	324	M	5000	H	1
7	3.294	AB2033.1	324	M	5000	H	1
8	5.239	AB2033.1	324	M	5000	H	1
9	5.454	AB2033.1	324	M	5000	H	1
10	6.95	AB2033.1	324	M	5000	H	1
1	0	AB2033.1	324	M	5000	H	0
2	0	AB2033.1	324	M	5000	H	0
3	0	AB2033.1	324	M	5000	H	0
4	0	AB2033.1	324	M	5000	H	0
5	2.594	AB2033.1	324	M	5000	H	1
6	2.86	AB2033.1	324	M	5000	H	1
7	3.731	AB2033.1	324	M	5000	H	1
8	4.676	AB2033.1	324	M	5000	H	1
9	5.201	AB2033.1	324	M	5000	H	1
10	5.601	AB2033.1	324	M	5000	H	1
1	0	AB2033.2	324	M	5000	H	0
2	0	AB2033.2	324	M	5000	H	0
3	0	AB2033.2	324	M	5000	H	0
4	0	AB2033.2	324	M	5000	H	0
5	0	AB2033.2	324	M	5000	H	0
6	1.151	AB2033.2	324	M	5000	H	0
7	2.131	AB2033.2	324	M	5000	H	0
8	2.311	AB2033.2	324	M	5000	H	0
9	4.558	AB2033.2	324	M	5000	H	1
10	6.813	AB2033.2	324	M	5000	H	1
1	0	AB2033.2	324	M	5000	H	0
2	0.022	AB2033.2	324	M	5000	H	0
3	0.437	AB2033.2	324	M	5000	H	0
4	3.3	AB2033.2	324	M	5000	H	1
5	3.467	AB2033.2	324	M	5000	H	1
6	6.618	AB2033.2	324	M	5000	H	1
7	7.862	AB2033.2	324	M	5000	H	1
8	7.988	AB2033.2	324	M	5000	H	1
9	8.709	AB2033.2	324	M	5000	H	1
1	0	AB2033.2	324	M	5000	H	0
2	0	AB2033.2	324	M	5000	H	0
3	0.704	AB2033.2	324	M	5000	H	0
4	1.072	AB2033.2	324	M	5000	H	0
5	2.484	AB2033.2	324	M	5000	H	0
6	3.545	AB2033.2	324	M	5000	H	1
7	4.194	AB2033.2	324	M	5000	H	1
8	7.381	AB2033.2	324	M	5000	H	1
9	7.664	AB2033.2	324	M	5000	H	1
1	0	AB2033.3	324	M	5000	H	0
2	0	AB2033.3	324	M	5000	H	0
3	2.509	AB2033.3	324	M	5000	H	1
4	3.501	AB2033.3	324	M	5000	H	1
5	3.812	AB2033.3	324	M	5000	H	1
6	5.024	AB2033.3	324	M	5000	H	1
7	5.372	AB2033.3	324	M	5000	H	1
8	6.27	AB2033.3	324	M	5000	H	1
9	7.145	AB2033.3	324	M	5000	H	1
10	7.297	AB2033.3	324	M	5000	H	1
1	1.793	AB2033.3	324	M	5000	H	0
2	2.228	AB2033.3	324	M	5000	H	0
3	3.525	AB2033.3	324	M	5000	H	1
4	5.172	AB2033.3	324	M	5000	H	1
5	5.331	AB2033.3	324	M	5000	H	1
6	5.907	AB2033.3	324	M	5000	H	1
7	6.524	AB2033.3	324	M	5000	H	1
8	6.645	AB2033.3	324	M	5000	H	1
9	7.206	AB2033.3	324	M	5000	H	1
10	7.89	AB2033.3	324	M	5000	H	1
1	0	AB2033.3	324	M	5000	H	0
2	1.317	AB2033.3	324	M	5000	H	0
3	1.535	AB2033.3	324	M	5000	H	0
4	2.123	AB2033.3	324	M	5000	H	0
5	1.946	AB2033.3	324	M	5000	H	0
6	3.982	AB2033.3	324	M	5000	H	1
7	4.395	AB2033.3	324	M	5000	H	1
8	4.884	AB2033.3	324	M	5000	H	1
9	6.279	AB2033.3	324	M	5000	H	1
10	7.573	AB2033.3	324	M	5000	H	1
1	0	AB2038.1	907	F	5000	H	0
2	0	AB2038.1	907	F	5000	H	0
3	0.172	AB2038.1	907	F	5000	H	0
4	0.475	AB2038.1	907	F	5000	H	0
5	3.513	AB2038.1	907	F	5000	H	1
6	4.13	AB2038.1	907	F	5000	H	1
7	4.691	AB2038.1	907	F	5000	H	1
8	5.615	AB2038.1	907	F	5000	H	1
9	6.872	AB2038.1	907	F	5000	H	1
10	7.444	AB2038.1	907	F	5000	H	1
1	0	AB2038.1	907	F	5000	H	0
2	0	AB2038.1	907	F	5000	H	0
3	0.498	AB2038.1	907	F	5000	H	0
4	1.642	AB2038.1	907	F	5000	H	0
5	3.21	AB2038.1	907	F	5000	H	1
6	3.263	AB2038.1	907	F	5000	H	1
7	4.857	AB2038.1	907	F	5000	H	1
8	6.925	AB2038.1	907	F	5000	H	1
9	7.092	AB2038.1	907	F	5000	H	1
10	8.796	AB2038.1	907	F	5000	H	1
1	0	AB2038.1	907	F	5000	H	0
2	3.164	AB2038.1	907	F	5000	H	1
3	2.892	AB2038.1	907	F	5000	H	1
4	3.255	AB2038.1	907	F	5000	H	1
5	3.21	AB2038.1	907	F	5000	H	1
6	3.894	AB2038.1	907	F	5000	H	1
7	4.737	AB2038.1	907	F	5000	H	1
8	5.768	AB2038.1	907	F	5000	H	1
9	6.41	AB2038.1	907	F	5000	H	1
10	9.515	AB2038.1	907	F	5000	H	1
1	0	AB2038.2	907	F	5000	H	0
2	0.066	AB2038.2	907	F	5000	H	0
3	1.096	AB2038.2	907	F	5000	H	0
4	1.157	AB2038.2	907	F	5000	H	0
5	2.771	AB2038.2	907	F	5000	H	1
6	4.588	AB2038.2	907	F	5000	H	1
7	5.986	AB2038.2	907	F	5000	H	1
8	6.952	AB2038.2	907	F	5000	H	1
1	0	AB2038.2	907	F	5000	H	0
2	0	AB2038.2	907	F	5000	H	0
3	0	AB2038.2	907	F	5000	H	0
4	0.104	AB2038.2	907	F	5000	H	0
5	0.839	AB2038.2	907	F	5000	H	0
6	3.255	AB2038.2	907	F	5000	H	1
7	5.008	AB2038.2	907	F	5000	H	1
8	9.803	AB2038.2	907	F	5000	H	1
1	0	AB2038.2	907	F	5000	H	0
2	0	AB2038.2	907	F	5000	H	0
3	1.331	AB2038.2	907	F	5000	H	0
4	1.536	AB2038.2	907	F	5000	H	0
5	2.021	AB2038.2	907	F	5000	H	0
6	5.066	AB2038.2	907	F	5000	H	1
7	6.126	AB2038.2	907	F	5000	H	1
8	8.285	AB2038.2	907	F	5000	H	1
1	0	AB2038.3	907	F	5000	H	0
2	0	AB2038.3	907	F	5000	H	0
3	0	AB2038.3	907	F	5000	H	0
4	0.347	AB2038.3	907	F	5000	H	0
5	0.475	AB2038.3	907	F	5000	H	0
6	3.888	AB2038.3	907	F	5000	H	1
7	4.501	AB2038.3	907	F	5000	H	1
8	5.672	AB2038.3	907	F	5000	H	1
9	6.331	AB2038.3	907	F	5000	H	1
1	0	AB2038.3	907	F	5000	H	0
2	0	AB2038.3	907	F	5000	H	0
3	2.165	AB2038.3	907	F	5000	H	0
4	3.058	AB2038.3	907	F	5000	H	1
5	3.043	AB2038.3	907	F	5000	H	1
6	3.18	AB2038.3	907	F	5000	H	1
7	4.539	AB2038.3	907	F	5000	H	1
8	5.721	AB2038.3	907	F	5000	H	1
9	7.368	AB2038.3	907	F	5000	H	1
1	0	AB2038.3	907	F	5000	H	0
2	1.422	AB2038.3	907	F	5000	H	0
3	2.422	AB2038.3	907	F	5000	H	0
4	3.369	AB2038.3	907	F	5000	H	1
5	3.558	AB2038.3	907	F	5000	H	1
6	4.195	AB2038.3	907	F	5000	H	1
7	4.929	AB2038.3	907	F	5000	H	1
8	5.641	AB2038.3	907	F	5000	H	1
9	7.622	AB2038.3	907	F	5000	H	1
1	0	AB2043.1	907	M	5000	H	0
2	0	AB2043.1	907	M	5000	H	0
3	0	AB2043.1	907	M	5000	H	0
4	0	AB2043.1	907	M	5000	H	0
5	0.892	AB2043.1	907	M	5000	H	0
6	3.123	AB2043.1	907	M	5000	H	1
7	3.543	AB2043.1	907	M	5000	H	1
8	3.903	AB2043.1	907	M	5000	H	1
9	4.934	AB2043.1	907	M	5000	H	1
10	6.01	AB2043.1	907	M	5000	H	1
1	0	AB2043.1	907	M	5000	H	0
2	0	AB2043.1	907	M	5000	H	0
3	0	AB2043.1	907	M	5000	H	0
4	0	AB2043.1	907	M	5000	H	0
5	0	AB2043.1	907	M	5000	H	0
6	0	AB2043.1	907	M	5000	H	0
7	0.294	AB2043.1	907	M	5000	H	0
8	1.071	AB2043.1	907	M	5000	H	0
9	2.907	AB2043.1	907	M	5000	H	1
10	4.458	AB2043.1	907	M	5000	H	1
1	0	AB2043.1	907	M	5000	H	0
2	0	AB2043.1	907	M	5000	H	0
3	0	AB2043.1	907	M	5000	H	0
4	1.18	AB2043.1	907	M	5000	H	0
5	1.771	AB2043.1	907	M	5000	H	0
6	4.52	AB2043.1	907	M	5000	H	1
7	5.954	AB2043.1	907	M	5000	H	1
8	4.712	AB2043.1	907	M	5000	H	1
9	5.606	AB2043.1	907	M	5000	H	1
10	8.467	AB2043.1	907	M	5000	H	1
1	0	AB2043.2	907	M	5000	H	0
2	0	AB2043.2	907	M	5000	H	0
3	0	AB2043.2	907	M	5000	H	0
4	1.952	AB2043.2	907	M	5000	H	0
5	2.782	AB2043.2	907	M	5000	H	1
6	3.782	AB2043.2	907	M	5000	H	1
7	5.308	AB2043.2	907	M	5000	H	1
8	6.126	AB2043.2	907	M	5000	H	1
9	7.831	AB2043.2	907	M	5000	H	1
1	0	AB2043.2	907	M	5000	H	0
2	0.369	AB2043.2	907	M	5000	H	0
3	0.945	AB2043.2	907	M	5000	H	0
4	2.361	AB2043.2	907	M	5000	H	0
5	2.566	AB2043.2	907	M	5000	H	1
6	2.695	AB2043.2	907	M	5000	H	1
7	3.816	AB2043.2	907	M	5000	H	1
8	4.634	AB2043.2	907	M	5000	H	1
9	8.926	AB2043.2	907	M	5000	H	1
1	0	AB2043.2	907	M	5000	H	0
2	0	AB2043.2	907	M	5000	H	0
3	0.304	AB2043.2	907	M	5000	H	0
4	0.687	AB2043.2	907	M	5000	H	0
5	2.18	AB2043.2	907	M	5000	H	0
6	3.467	AB2043.2	907	M	5000	H	1
7	3.558	AB2043.2	907	M	5000	H	1
8	4.99	AB2043.2	907	M	5000	H	1
9	7.477	AB2043.2	907	M	5000	H	1
1	0.248	AB2043.3	907	M	5000	H	0
2	0.816	AB2043.3	907	M	5000	H	0
3	2.48	AB2043.3	907	M	5000	H	0
4	2.677	AB2043.3	907	M	5000	H	1
5	3.998	AB2043.3	907	M	5000	H	1
6	4.217	AB2043.3	907	M	5000	H	1
7	5.27	AB2043.3	907	M	5000	H	1
8	5.944	AB2043.3	907	M	5000	H	1
9	7.024	AB2043.3	907	M	5000	H	1
10	9.069	AB2043.3	907	M	5000	H	1
1	0	AB2043.3	907	M	5000	H	0
2	1.127	AB2043.3	907	M	5000	H	0
3	1.031	AB2043.3	907	M	5000	H	0
4	1.975	AB2043.3	907	M	5000	H	0
5	3.763	AB2043.3	907	M	5000	H	1
6	7.142	AB2043.3	907	M	5000	H	1
7	7.602	AB2043.3	907	M	5000	H	1
8	9.7	AB2043.3	907	M	5000	H	1
9	9.705	AB2043.3	907	M	5000	H	1
1	0.513	AB2043.3	907	M	5000	H	0
2	0.968	AB2043.3	907	M	5000	H	0
3	1.468	AB2043.3	907	M	5000	H	0
4	2.248	AB2043.3	907	M	5000	H	0
5	3.592	AB2043.3	907	M	5000	H	1
6	4.183	AB2043.3	907	M	5000	H	1
7	5.38	AB2043.3	907	M	5000	H	1
8	5.293	AB2043.3	907	M	5000	H	1
9	5.785	AB2043.3	907	M	5000	H	1
10	9.652	AB2043.3	907	M	5000	H	1
