# Supplementary material for: Mating status drives fitness trade-offs in exercised female Drosophila
Source: PLoS One. 2025 Oct 24;20(10):e0327080. doi: 10.1371/journal.pone.0327080 (PMC12551838; doi:10.1371/journal.pone.0327080)
Supplement: S5 File — (XLSX) [file pone.0327080.s006.xlsx]

## Sheet: Supplemental File 5
Specimen ID	Avg. Climb Height	File Name	Line	Sex	Exercise	Mating Status
AB2056.2	4.4942	IMG_4370.JPG	324	F	E	V
AB2056.2	6.4879	IMG_4371.JPG	324	F	E	V
AB2056.2	3.9545	IMG_4372.JPG	324	F	E	V
AB2056.3	5.6121	IMG_4373.JPG	324	F	E	V
AB2056.3	5.8848	IMG_4374.JPG	324	F	E	V
AB2056.3	4.962	IMG_4375.JPG	324	F	E	V
AB2056.4	4.433	IMG_4376.JPG	324	F	E	V
AB2056.4	5.0605	IMG_4379.JPG	324	F	E	V
AB2056.4	5.8527	IMG_4380.JPG	324	F	E	V
AB2056.5	3.8726	IMG_4381.JPG	324	F	E	V
AB2056.5	5.2431	IMG_4382.JPG	324	F	E	V
AB2056.5	4.639	IMG_4383.JPG	324	F	E	V
AB2056.6	3.2144	IMG_4384.JPG	324	F	E	V
AB2056.6	5.3806	IMG_4385.JPG	324	F	E	V
AB2056.6	5.3044	IMG_4386.JPG	324	F	E	V
AB2056.7	4.1477	IMG_4387.JPG	324	F	E	V
AB2056.7	5.7429	IMG_4388.JPG	324	F	E	V
AB2056.7	5.3656	IMG_4389.JPG	324	F	E	V
AB2056.8	3.9105	IMG_4390.JPG	324	F	E	V
AB2056.8	2.502	IMG_4391.JPG	324	F	E	V
AB2056.8	2.7574	IMG_4392.JPG	324	F	E	V
AB2056.9	7.0755	IMG_4393.JPG	324	F	E	V
AB2056.9	6.8861	IMG_4394.JPG	324	F	E	V
AB2056.9	6.3998	IMG_4395.JPG	324	F	E	V
AB2057.1	4.9824	IMG_4251.JPG	324	F	C	V
AB2057.1	4.8178	IMG_4252.JPG	324	F	C	V
AB2057.1	3.5891	IMG_4253.JPG	324	F	C	V
AB2057.2	3.5164	IMG_4254.JPG	324	F	C	V
AB2057.2	3.7354	IMG_4255.JPG	324	F	C	V
AB2057.2	3.5979	IMG_4256.JPG	324	F	C	V
AB2057.3	4.8508	IMG_4257.JPG	324	F	C	V
AB2057.3	4.298	IMG_4258.JPG	324	F	C	V
AB2057.3	5.2273	IMG_4259.JPG	324	F	C	V
AB2057.4	5.5464	IMG_4260.JPG	324	F	C	V
AB2057.4	4.3366	IMG_4261.JPG	324	F	C	V
AB2057.4	5.37	IMG_4262.JPG	324	F	C	V
AB2057.5	4.7504	IMG_4263.JPG	324	F	C	V
AB2057.5	4.5415	IMG_4264.JPG	324	F	C	V
AB2057.5	3.96	IMG_4265.JPG	324	F	C	V
AB2057.6	5.9188	IMG_4266.JPG	324	F	C	V
AB2057.6	4.2097	IMG_4267.JPG	324	F	C	V
AB2057.6	2.9037	IMG_4268.JPG	324	F	C	V
AB2057.7	4.1828	IMG_4269.JPG	324	F	C	V
AB2057.7	2.9287	IMG_4270.JPG	324	F	C	V
AB2057.7	5.5063	IMG_4271.JPG	324	F	C	V
AB2057.8	4.9623	IMG_4272.JPG	324	F	C	V
AB2057.8	4.8663	IMG_4273.JPG	324	F	C	V
AB2057.8	6.4448	IMG_4274.JPG	324	F	C	V
AB2057.9	4.1693	IMG_4275.JPG	324	F	C	V
AB2057.9	4.8569	IMG_4276.JPG	324	F	C	V
AB2057.9	5.0624	IMG_4277.JPG	324	F	C	V
AB2058.1	3.7133	IMG_4111.JPG	324	F	E	M
AB2058.1	3.1461	IMG_4112.JPG	324	F	E	M
AB2058.1	4.4017	IMG_4113.JPG	324	F	E	M
AB2058.2	2.6384	IMG_4114.JPG	324	F	E	M
AB2058.2	3.586	IMG_4115.JPG	324	F	E	M
AB2058.2	3.4705	IMG_4116.JPG	324	F	E	M
AB2058.3	2.5202	IMG_4117.JPG	324	F	E	M
AB2058.3	1.8786	IMG_4118.JPG	324	F	E	M
AB2058.3	1.5199	IMG_4119.JPG	324	F	E	M
AB2058.4	2.5255	IMG_4120.JPG	324	F	E	M
AB2058.4	2.4679	IMG_4121.JPG	324	F	E	M
AB2058.4	2.6583	IMG_4122.JPG	324	F	E	M
AB2058.5	2.159	IMG_4123.JPG	324	F	E	M
AB2058.5	2.635	IMG_4124.JPG	324	F	E	M
AB2058.5	2.7827	IMG_4125.JPG	324	F	E	M
AB2058.6	3.0178	IMG_4126.JPG	324	F	E	M
AB2058.6	3.193	IMG_4127.JPG	324	F	E	M
AB2058.6	3.1476	IMG_4128.JPG	324	F	E	M
AB2058.7	2.0983	IMG_4129.JPG	324	F	E	M
AB2058.7	2.243	IMG_4130.JPG	324	F	E	M
AB2058.7	2.8915	IMG_4131.JPG	324	F	E	M
AB2058.8	3.3659	IMG_4132.JPG	324	F	E	M
AB2058.8	3.6808	IMG_4133.JPG	324	F	E	M
AB2058.8	3.1952	IMG_4134.JPG	324	F	E	M
AB2058.9	2.7457	IMG_4135.JPG	324	F	E	M
AB2058.9	2.4965	IMG_4136.JPG	324	F	E	M
AB2058.9	1.5822	IMG_4137.JPG	324	F	E	M
AB2059.1	1.8058	IMG_4166.JPG	324	F	C	M
AB2059.1	2.2864	IMG_4167.JPG	324	F	C	M
AB2059.1	2.8455	IMG_4168.JPG	324	F	C	M
AB2059.2	1.9507	IMG_4169.JPG	324	F	C	M
AB2059.2	2.2638	IMG_4170.JPG	324	F	C	M
AB2059.2	2.8659	IMG_4171.JPG	324	F	C	M
AB2059.3	2.7387	IMG_4172.JPG	324	F	C	M
AB2059.3	3.281	IMG_4173.JPG	324	F	C	M
AB2059.3	2.428	IMG_4174.JPG	324	F	C	M
AB2059.4	3.5402	IMG_4175.JPG	324	F	C	M
AB2059.4	3.981	IMG_4176.JPG	324	F	C	M
AB2059.4	2.5728	IMG_4177.JPG	324	F	C	M
AB2059.5	2.7723	IMG_4178.JPG	324	F	C	M
AB2059.5	3.1297	IMG_4179.JPG	324	F	C	M
AB2059.5	2.5329	IMG_4180.JPG	324	F	C	M
AB2059.6	3.8513	IMG_4182.JPG	324	F	C	M
AB2059.6	3.145	IMG_4183.JPG	324	F	C	M
AB2059.6	3.0609	IMG_4184.JPG	324	F	C	M
AB2059.7	1.5594	IMG_4186.JPG	324	F	C	M
AB2059.7	2.2344	IMG_4187.JPG	324	F	C	M
AB2059.7	1.6937	IMG_4188.JPG	324	F	C	M
AB2059.8	5.463	IMG_4189.JPG	324	F	C	M
AB2059.8	4.0406	IMG_4190.JPG	324	F	C	M
AB2059.8	3.9591	IMG_4191.JPG	324	F	C	M
AB2059.9	3.1077	IMG_4192.JPG	324	F	C	M
AB2059.9	3.0213	IMG_4193.JPG	324	F	C	M
AB2059.9	3.1589	IMG_4195.JPG	324	F	C	M
AB2060.1	4.8259	IMG_4396.JPG	399	F	E	V
AB2060.1	5.675	IMG_4397.JPG	399	F	E	V
AB2060.1	5.1651	IMG_4398.JPG	399	F	E	V
AB2060.2	5.5582	IMG_4399.JPG	399	F	E	V
AB2060.2	5.6417	IMG_4400.JPG	399	F	E	V
AB2060.2	5.7459	IMG_4401.JPG	399	F	E	V
AB2060.3	3.4482	IMG_4402.JPG	399	F	E	V
AB2060.3	4.4446	IMG_4404.JPG	399	F	E	V
AB2060.3	5.2142	IMG_4405.JPG	399	F	E	V
AB2060.4	5.2276	IMG_4406.JPG	399	F	E	V
AB2060.4	4.6506	IMG_4407.JPG	399	F	E	V
AB2060.4	4.2699	IMG_4408.JPG	399	F	E	V
AB2060.5	3.5417	IMG_4409.JPG	399	F	E	V
AB2060.5	4.2768	IMG_4410.JPG	399	F	E	V
AB2060.5	4.0121	IMG_4411.JPG	399	F	E	V
AB2060.6	3.9187	IMG_4412.JPG	399	F	E	V
AB2060.6	5.5992	IMG_4413.JPG	399	F	E	V
AB2060.6	4.6204	IMG_4414.JPG	399	F	E	V
AB2060.7	5.107	IMG_4415.JPG	399	F	E	V
AB2060.7	3.1977	IMG_4416.JPG	399	F	E	V
AB2060.7	3.6628	IMG_4417.JPG	399	F	E	V
AB2060.8	3.3022	IMG_4418.JPG	399	F	E	V
AB2060.8	2.8341	IMG_4419.JPG	399	F	E	V
AB2060.8	4.0511	IMG_4420.JPG	399	F	E	V
AB2060.9	4.5172	IMG_4421.JPG	399	F	E	V
AB2060.9	4.0296	IMG_4422.JPG	399	F	E	V
AB2060.9	5.6452	IMG_4423.JPG	399	F	E	V
AB2061.2	4.0692	IMG_4278.JPG	399	F	C	V
AB2061.2	5.1825	IMG_4279.JPG	399	F	C	V
AB2061.2	4.7437	IMG_4280.JPG	399	F	C	V
AB2061.3	3.1829	IMG_4281.JPG	399	F	C	V
AB2061.3	3.0654	IMG_4282.JPG	399	F	C	V
AB2061.3	3.4244	IMG_4283.JPG	399	F	C	V
AB2061.4	5.0708	IMG_4284.JPG	399	F	C	V
AB2061.4	4.5596	IMG_4285.JPG	399	F	C	V
AB2061.4	5.923	IMG_4286.JPG	399	F	C	V
AB2061.5	2.1749	IMG_4287.JPG	399	F	C	V
AB2061.5	4.361	IMG_4288.JPG	399	F	C	V
AB2061.5	4.3099	IMG_4289.JPG	399	F	C	V
AB2061.6	4.819	IMG_4290.JPG	399	F	C	V
AB2061.6	6.5536	IMG_4291.JPG	399	F	C	V
AB2061.6	4.4913	IMG_4292.JPG	399	F	C	V
AB2061.7	5.3224	IMG_4293.JPG	399	F	C	V
AB2061.7	6.558	IMG_4294.JPG	399	F	C	V
AB2061.7	6.8258	IMG_4296.JPG	399	F	C	V
AB2061.8	4.9026	IMG_4297.JPG	399	F	C	V
AB2061.8	4.5954	IMG_4298.JPG	399	F	C	V
AB2061.8	6.1118	IMG_4299.JPG	399	F	C	V
AB2061.9	3.3996	IMG_4300.JPG	399	F	C	V
AB2061.9	3.4661	IMG_4301.JPG	399	F	C	V
AB2061.9	5.4782	IMG_4302.JPG	399	F	C	V
AB2062.1	3.2563	IMG_4083.JPG	399	F	E	M
AB2062.1	4.0453	IMG_4084.JPG	399	F	E	M
AB2062.1	3.6662	IMG_4085.JPG	399	F	E	M
AB2062.2	2.6266	IMG_4086.JPG	399	F	E	M
AB2062.2	2.2327	IMG_4087.JPG	399	F	E	M
AB2062.2	1.9872	IMG_4088.JPG	399	F	E	M
AB2062.3	3.4225	IMG_4089.JPG	399	F	E	M
AB2062.3	3.3908	IMG_4091.JPG	399	F	E	M
AB2062.3	3.522	IMG_4092.JPG	399	F	E	M
AB2062.4	2.8474	IMG_4093.JPG	399	F	E	M
AB2062.4	2.998	IMG_4094.JPG	399	F	E	M
AB2062.4	4.6272	IMG_4095.JPG	399	F	E	M
AB2062.5	3.2036	IMG_4096.JPG	399	F	E	M
AB2062.5	2.9293	IMG_4097.JPG	399	F	E	M
AB2062.5	2.7205	IMG_4098.JPG	399	F	E	M
AB2062.6	3.9301	IMG_4099.JPG	399	F	E	M
AB2062.6	3.563	IMG_4100.JPG	399	F	E	M
AB2062.6	3.6781	IMG_4101.JPG	399	F	E	M
AB2062.7	4.3748	IMG_4102.JPG	399	F	E	M
AB2062.7	4.0983	IMG_4103.JPG	399	F	E	M
AB2062.7	3.3688	IMG_4104.JPG	399	F	E	M
AB2062.8	2.6482	IMG_4105.JPG	399	F	E	M
AB2062.8	3.7662	IMG_4106.JPG	399	F	E	M
AB2062.8	3.7811	IMG_4107.JPG	399	F	E	M
AB2062.9	3.2945	IMG_4108.JPG	399	F	E	M
AB2062.9	3.7301	IMG_4109.JPG	399	F	E	M
AB2062.9	2.7837	IMG_4110.JPG	399	F	E	M
AB2063.1	2.5546	IMG_4196.JPG	399	F	C	M
AB2063.1	3.2055	IMG_4197.JPG	399	F	C	M
AB2063.1	4.576	IMG_4198.JPG	399	F	C	M
AB2063.2	4.9031	IMG_4199.JPG	399	F	C	M
AB2063.2	4.2375	IMG_4200.JPG	399	F	C	M
AB2063.2	4.2043	IMG_4201.JPG	399	F	C	M
AB2063.3	4.1448	IMG_4202.JPG	399	F	C	M
AB2063.3	3.5713	IMG_4203.JPG	399	F	C	M
AB2063.3	3.5574	IMG_4204.JPG	399	F	C	M
AB2063.4	4.9838	IMG_4205.JPG	399	F	C	M
AB2063.4	4.5389	IMG_4206.JPG	399	F	C	M
AB2063.4	3.2096	IMG_4207.JPG	399	F	C	M
AB2063.5	5.7157	IMG_4208.JPG	399	F	C	M
AB2063.5	3.3192	IMG_4209.JPG	399	F	C	M
AB2063.5	4.083	IMG_4210.JPG	399	F	C	M
AB2063.6	3.7395	IMG_4211.JPG	399	F	C	M
AB2063.6	2.7462	IMG_4212.JPG	399	F	C	M
AB2063.6	5.0866	IMG_4213.JPG	399	F	C	M
AB2063.7	4.8605	IMG_4214.JPG	399	F	C	M
AB2063.7	4.3035	IMG_4215.JPG	399	F	C	M
AB2063.7	2.8579	IMG_4216.JPG	399	F	C	M
AB2063.8	4.0001	IMG_4217.JPG	399	F	C	M
AB2063.8	5.3127	IMG_4218.JPG	399	F	C	M
AB2063.8	4.5335	IMG_4219.JPG	399	F	C	M
AB2063.9	6.5609	IMG_4220.JPG	399	F	C	M
AB2063.9	5.8673	IMG_4221.JPG	399	F	C	M
AB2063.9	4.8184	IMG_4222.JPG	399	F	C	M
AB2064.1	4.2736	IMG_4424.JPG	900	F	E	V
AB2064.1	5.2149	IMG_4425.JPG	900	F	E	V
AB2064.1	4.7053	IMG_4426.JPG	900	F	E	V
AB2064.2	5.6536	IMG_4427.JPG	900	F	E	V
AB2064.2	4.6577	IMG_4428.JPG	900	F	E	V
AB2064.2	5.9817	IMG_4429.JPG	900	F	E	V
AB2064.3	5.7919	IMG_4430.JPG	900	F	E	V
AB2064.3	5.1516	IMG_4431.JPG	900	F	E	V
AB2064.3	5.5712	IMG_4432.JPG	900	F	E	V
AB2064.4	5.8077	IMG_4433.JPG	900	F	E	V
AB2064.4	4.3161	IMG_4434.JPG	900	F	E	V
AB2064.4	4.8434	IMG_4435.JPG	900	F	E	V
AB2064.5	7.2261	IMG_4436.JPG	900	F	E	V
AB2064.5	6.4925	IMG_4437.JPG	900	F	E	V
AB2064.5	5.5121	IMG_4438.JPG	900	F	E	V
AB2064.6	5.4635	IMG_4439.JPG	900	F	E	V
AB2064.6	6.4312	IMG_4440.JPG	900	F	E	V
AB2064.6	7.0094	IMG_4441.JPG	900	F	E	V
AB2064.7	6.7446	IMG_4442.JPG	900	F	E	V
AB2064.7	6.8363	IMG_4443.JPG	900	F	E	V
AB2064.7	6.8605	IMG_4444.JPG	900	F	E	V
AB2064.8	6.1224	IMG_4445.JPG	900	F	E	V
AB2064.8	6.2164	IMG_4446.JPG	900	F	E	V
AB2064.8	4.8873	IMG_4447.JPG	900	F	E	V
AB2064.9	4.3635	IMG_4448.JPG	900	F	E	V
AB2064.9	5.2691	IMG_4449.JPG	900	F	E	V
AB2064.9	4.9242	IMG_4450.JPG	900	F	E	V
AB2065.1	4.1746	IMG_4303.JPG	900	F	C	V
AB2065.1	5.6166	IMG_4304.JPG	900	F	C	V
AB2065.1	4.1982	IMG_4305.JPG	900	F	C	V
AB2065.2	5.6476	IMG_4306.JPG	900	F	C	V
AB2065.2	4.5467	IMG_4307.JPG	900	F	C	V
AB2065.2	5.2091	IMG_4308.JPG	900	F	C	V
AB2065.3	5.2817	IMG_4310.JPG	900	F	C	V
AB2065.3	6.3178	IMG_4311.JPG	900	F	C	V
AB2065.3	6.4797	IMG_4312.JPG	900	F	C	V
AB2065.4	6.132	IMG_4313.JPG	900	F	C	V
AB2065.4	6.8576	IMG_4314.JPG	900	F	C	V
AB2065.4	7.2089	IMG_4315.JPG	900	F	C	V
AB2065.5	2.9432	IMG_4316.JPG	900	F	C	V
AB2065.5	3.8729	IMG_4317.JPG	900	F	C	V
AB2065.5	3.6381	IMG_4318.JPG	900	F	C	V
AB2065.6	4.7079	IMG_4319.JPG	900	F	C	V
AB2065.6	4.0369	IMG_4320.JPG	900	F	C	V
AB2065.6	3.6795	IMG_4321.JPG	900	F	C	V
AB2065.7	5.6654	IMG_4322.JPG	900	F	C	V
AB2065.7	4.2702	IMG_4323.JPG	900	F	C	V
AB2065.7	5.3942	IMG_4324.JPG	900	F	C	V
AB2065.8	4.4136	IMG_4325.JPG	900	F	C	V
AB2065.8	3.9564	IMG_4327.JPG	900	F	C	V
AB2065.8	6.0802	IMG_4328.JPG	900	F	C	V
AB2065.9	5.5369	IMG_4329.JPG	900	F	C	V
AB2065.9	7.5021	IMG_4330.JPG	900	F	C	V
AB2065.9	7.0672	IMG_4331.JPG	900	F	C	V
AB2066.1	4.3205	IMG_4138.JPG	900	F	E	M
AB2066.1	3.8144	IMG_4140.JPG	900	F	E	M
AB2066.1	3.9732	IMG_4141.JPG	900	F	E	M
AB2066.2	2.923	IMG_4142.JPG	900	F	E	M
AB2066.2	4.2884	IMG_4143.JPG	900	F	E	M
AB2066.2	3.8	IMG_4144.JPG	900	F	E	M
AB2066.3	3.4644	IMG_4145.JPG	900	F	E	M
AB2066.3	3.6988	IMG_4146.JPG	900	F	E	M
AB2066.3	4.4607	IMG_4147.JPG	900	F	E	M
AB2066.4	4.0731	IMG_4148.JPG	900	F	E	M
AB2066.4	3.6006	IMG_4149.JPG	900	F	E	M
AB2066.4	3.481	IMG_4150.JPG	900	F	E	M
AB2066.5	3.7439	IMG_4151.JPG	900	F	E	M
AB2066.5	3.7375	IMG_4152.JPG	900	F	E	M
AB2066.5	2.974	IMG_4153.JPG	900	F	E	M
AB2066.6	2.8552	IMG_4154.JPG	900	F	E	M
AB2066.6	3.7545	IMG_4155.JPG	900	F	E	M
AB2066.6	2.6626	IMG_4156.JPG	900	F	E	M
AB2066.7	3.6113	IMG_4157.JPG	900	F	E	M
AB2066.7	2.8907	IMG_4158.JPG	900	F	E	M
AB2066.7	2.3554	IMG_4159.JPG	900	F	E	M
AB2066.8	3.005	IMG_4160.JPG	900	F	E	M
AB2066.8	2.6831	IMG_4161.JPG	900	F	E	M
AB2066.8	3.7073	IMG_4162.JPG	900	F	E	M
AB2066.9	5.0083	IMG_4163.JPG	900	F	E	M
AB2066.9	3.6766	IMG_4164.JPG	900	F	E	M
AB2066.9	1.9094	IMG_4165.JPG	900	F	E	M
AB2067.1	5.6752	IMG_4223.JPG	900	F	C	M
AB2067.1	6.5743	IMG_4224.JPG	900	F	C	M
AB2067.1	5.2156	IMG_4225.JPG	900	F	C	M
AB2067.2	5.299	IMG_4226.JPG	900	F	C	M
AB2067.2	4.8843	IMG_4227.JPG	900	F	C	M
AB2067.2	4.8663	IMG_4228.JPG	900	F	C	M
AB2067.3	5.1134	IMG_4229.JPG	900	F	C	M
AB2067.3	4.4933	IMG_4230.JPG	900	F	C	M
AB2067.3	4.5226	IMG_4231.JPG	900	F	C	M
AB2067.4	5.959	IMG_4232.JPG	900	F	C	M
AB2067.4	7.1516	IMG_4234.JPG	900	F	C	M
AB2067.4	6.6548	IMG_4235.JPG	900	F	C	M
AB2067.5	4.4647	IMG_4236.JPG	900	F	C	M
AB2067.5	5.3151	IMG_4237.JPG	900	F	C	M
AB2067.5	5.2558	IMG_4238.JPG	900	F	C	M
AB2067.6	6.0819	IMG_4239.JPG	900	F	C	M
AB2067.6	4.1689	IMG_4240.JPG	900	F	C	M
AB2067.6	5.8723	IMG_4241.JPG	900	F	C	M
AB2067.7	5.2919	IMG_4242.JPG	900	F	C	M
AB2067.7	6.4006	IMG_4243.JPG	900	F	C	M
AB2067.7	4.7538	IMG_4244.JPG	900	F	C	M
AB2067.8	4.7427	IMG_4245.JPG	900	F	C	M
AB2067.8	4.0795	IMG_4246.JPG	900	F	C	M
AB2067.8	5.4359	IMG_4247.JPG	900	F	C	M
AB2067.9	4.5855	IMG_4248.JPG	900	F	C	M
AB2067.9	4.8184	IMG_4249.JPG	900	F	C	M
AB2067.9	4.7853	IMG_4250.JPG	900	F	C	M
