# Supplementary material for: Mating status drives fitness trade-offs in exercised female Drosophila
Source: PLoS One. 2025 Oct 24;20(10):e0327080. doi: 10.1371/journal.pone.0327080 (PMC12551838; doi:10.1371/journal.pone.0327080)
Supplement: S6 File — (XLSX) [file pone.0327080.s007.xlsx]

## Sheet: Supplemental File 6
vial no	line	sex	exercise treatment	mating status	day of death	censor
AB2056.2	324	F	E	V	5	0
AB2056.2	324	F	E	V	5	0
AB2056.2	324	F	E	V	7	0
AB2056.2	324	F	E	V	8	0
AB2056.2	324	F	E	V	12	0
AB2056.2	324	F	E	V	18	1
AB2056.2	324	F	E	V	18	1
AB2056.2	324	F	E	V	18	1
AB2056.2	324	F	E	V	18	1
AB2056.2	324	F	E	V	18	1
AB2056.2	324	F	E	V	18	1
AB2056.2	324	F	E	V	18	1
AB2056.2	324	F	E	V	18	1
AB2056.2	324	F	E	V	18	1
AB2056.2	324	F	E	V	18	1
AB2056.3	324	F	E	V	5	0
AB2056.3	324	F	E	V	12	0
AB2056.3	324	F	E	V	12	0
AB2056.3	324	F	E	V	18	0
AB2056.3	324	F	E	V	18	1
AB2056.3	324	F	E	V	18	1
AB2056.3	324	F	E	V	18	1
AB2056.3	324	F	E	V	18	1
AB2056.3	324	F	E	V	18	1
AB2056.3	324	F	E	V	18	1
AB2056.3	324	F	E	V	18	1
AB2056.3	324	F	E	V	18	1
AB2056.3	324	F	E	V	18	1
AB2056.3	324	F	E	V	18	1
AB2056.3	324	F	E	V	18	1
AB2056.4	324	F	E	V	5	0
AB2056.4	324	F	E	V	6	0
AB2056.4	324	F	E	V	7	0
AB2056.4	324	F	E	V	9	0
AB2056.4	324	F	E	V	18	1
AB2056.4	324	F	E	V	18	1
AB2056.4	324	F	E	V	18	1
AB2056.4	324	F	E	V	18	1
AB2056.4	324	F	E	V	18	1
AB2056.4	324	F	E	V	18	1
AB2056.4	324	F	E	V	18	1
AB2056.4	324	F	E	V	18	1
AB2056.4	324	F	E	V	18	1
AB2056.4	324	F	E	V	18	1
AB2056.4	324	F	E	V	18	1
AB2056.5	324	F	E	V	5	0
AB2056.5	324	F	E	V	5	0
AB2056.5	324	F	E	V	18	1
AB2056.5	324	F	E	V	18	1
AB2056.5	324	F	E	V	18	1
AB2056.5	324	F	E	V	18	1
AB2056.5	324	F	E	V	18	1
AB2056.5	324	F	E	V	18	1
AB2056.5	324	F	E	V	18	1
AB2056.5	324	F	E	V	18	1
AB2056.5	324	F	E	V	18	1
AB2056.5	324	F	E	V	18	1
AB2056.5	324	F	E	V	18	1
AB2056.5	324	F	E	V	18	1
AB2056.5	324	F	E	V	18	1
AB2056.6	324	F	E	V	18	1
AB2056.6	324	F	E	V	5	0
AB2056.6	324	F	E	V	6	0
AB2056.6	324	F	E	V	15	0
AB2056.6	324	F	E	V	18	1
AB2056.6	324	F	E	V	18	1
AB2056.6	324	F	E	V	18	1
AB2056.6	324	F	E	V	18	1
AB2056.6	324	F	E	V	18	1
AB2056.6	324	F	E	V	18	1
AB2056.6	324	F	E	V	18	1
AB2056.6	324	F	E	V	18	1
AB2056.6	324	F	E	V	18	1
AB2056.6	324	F	E	V	18	1
AB2056.6	324	F	E	V	18	1
AB2056.7	324	F	E	V	5	0
AB2056.7	324	F	E	V	5	0
AB2056.7	324	F	E	V	5	0
AB2056.7	324	F	E	V	6	0
AB2056.7	324	F	E	V	12	0
AB2056.7	324	F	E	V	18	1
AB2056.7	324	F	E	V	18	1
AB2056.7	324	F	E	V	18	1
AB2056.7	324	F	E	V	18	1
AB2056.7	324	F	E	V	18	1
AB2056.7	324	F	E	V	18	1
AB2056.7	324	F	E	V	18	1
AB2056.7	324	F	E	V	18	1
AB2056.7	324	F	E	V	18	1
AB2056.7	324	F	E	V	18	1
AB2056.8	324	F	E	V	5	0
AB2056.8	324	F	E	V	5	0
AB2056.8	324	F	E	V	6	0
AB2056.8	324	F	E	V	18	0
AB2056.8	324	F	E	V	18	1
AB2056.8	324	F	E	V	18	1
AB2056.8	324	F	E	V	18	1
AB2056.8	324	F	E	V	18	1
AB2056.8	324	F	E	V	18	1
AB2056.8	324	F	E	V	18	1
AB2056.8	324	F	E	V	18	1
AB2056.8	324	F	E	V	18	1
AB2056.8	324	F	E	V	18	1
AB2056.8	324	F	E	V	18	1
AB2056.8	324	F	E	V	18	1
AB2056.9	324	F	E	V	5	0
AB2056.9	324	F	E	V	5	0
AB2056.9	324	F	E	V	5	0
AB2056.9	324	F	E	V	5	0
AB2056.9	324	F	E	V	18	1
AB2056.9	324	F	E	V	18	1
AB2056.9	324	F	E	V	18	1
AB2056.9	324	F	E	V	18	1
AB2056.9	324	F	E	V	18	1
AB2056.9	324	F	E	V	18	1
AB2056.9	324	F	E	V	18	1
AB2056.9	324	F	E	V	18	1
AB2056.9	324	F	E	V	18	1
AB2056.9	324	F	E	V	18	1
AB2056.9	324	F	E	V	18	1
AB2057.1	324	F	C	V	6	0
AB2057.1	324	F	C	V	6	0
AB2057.1	324	F	C	V	8	0
AB2057.1	324	F	C	V	9	0
AB2057.1	324	F	C	V	13	0
AB2057.1	324	F	C	V	15	0
AB2057.1	324	F	C	V	18	1
AB2057.1	324	F	C	V	18	1
AB2057.1	324	F	C	V	18	1
AB2057.1	324	F	C	V	18	1
AB2057.1	324	F	C	V	18	1
AB2057.1	324	F	C	V	18	1
AB2057.1	324	F	C	V	18	1
AB2057.1	324	F	C	V	18	1
AB2057.1	324	F	C	V	18	1
AB2057.2	324	F	C	V	5	0
AB2057.2	324	F	C	V	5	0
AB2057.2	324	F	C	V	8	0
AB2057.2	324	F	C	V	18	1
AB2057.2	324	F	C	V	18	1
AB2057.2	324	F	C	V	18	1
AB2057.2	324	F	C	V	18	1
AB2057.2	324	F	C	V	18	1
AB2057.2	324	F	C	V	18	1
AB2057.2	324	F	C	V	18	1
AB2057.2	324	F	C	V	18	1
AB2057.2	324	F	C	V	18	1
AB2057.2	324	F	C	V	18	1
AB2057.2	324	F	C	V	18	1
AB2057.2	324	F	C	V	18	1
AB2057.3	324	F	C	V	5	0
AB2057.3	324	F	C	V	15	0
AB2057.3	324	F	C	V	18	1
AB2057.3	324	F	C	V	18	1
AB2057.3	324	F	C	V	18	1
AB2057.3	324	F	C	V	18	1
AB2057.3	324	F	C	V	18	1
AB2057.3	324	F	C	V	18	1
AB2057.3	324	F	C	V	18	1
AB2057.3	324	F	C	V	18	1
AB2057.3	324	F	C	V	18	1
AB2057.3	324	F	C	V	18	1
AB2057.3	324	F	C	V	18	1
AB2057.3	324	F	C	V	18	1
AB2057.4	324	F	C	V	12	0
AB2057.4	324	F	C	V	17	0
AB2057.4	324	F	C	V	18	1
AB2057.4	324	F	C	V	18	1
AB2057.4	324	F	C	V	18	1
AB2057.4	324	F	C	V	18	1
AB2057.4	324	F	C	V	18	1
AB2057.4	324	F	C	V	18	1
AB2057.4	324	F	C	V	18	1
AB2057.4	324	F	C	V	18	1
AB2057.4	324	F	C	V	18	1
AB2057.4	324	F	C	V	18	1
AB2057.4	324	F	C	V	18	1
AB2057.5	324	F	C	V	12	0
AB2057.5	324	F	C	V	18	1
AB2057.5	324	F	C	V	18	1
AB2057.5	324	F	C	V	18	1
AB2057.5	324	F	C	V	18	1
AB2057.5	324	F	C	V	18	1
AB2057.5	324	F	C	V	18	1
AB2057.5	324	F	C	V	18	1
AB2057.5	324	F	C	V	18	1
AB2057.5	324	F	C	V	18	1
AB2057.5	324	F	C	V	18	1
AB2057.5	324	F	C	V	18	1
AB2057.5	324	F	C	V	18	1
AB2057.5	324	F	C	V	18	1
AB2057.5	324	F	C	V	18	1
AB2057.6	324	F	C	V	5	0
AB2057.6	324	F	C	V	8	0
AB2057.6	324	F	C	V	18	1
AB2057.6	324	F	C	V	18	1
AB2057.6	324	F	C	V	18	1
AB2057.6	324	F	C	V	18	1
AB2057.6	324	F	C	V	18	1
AB2057.6	324	F	C	V	18	1
AB2057.6	324	F	C	V	18	1
AB2057.6	324	F	C	V	18	1
AB2057.6	324	F	C	V	18	1
AB2057.6	324	F	C	V	18	1
AB2057.6	324	F	C	V	18	1
AB2057.6	324	F	C	V	18	1
AB2057.7	324	F	C	V	5	0
AB2057.7	324	F	C	V	8	0
AB2057.7	324	F	C	V	8	0
AB2057.7	324	F	C	V	9	0
AB2057.7	324	F	C	V	9	0
AB2057.7	324	F	C	V	13	0
AB2057.7	324	F	C	V	13	0
AB2057.7	324	F	C	V	18	1
AB2057.7	324	F	C	V	18	1
AB2057.7	324	F	C	V	18	1
AB2057.7	324	F	C	V	18	1
AB2057.7	324	F	C	V	18	1
AB2057.7	324	F	C	V	18	1
AB2057.7	324	F	C	V	18	1
AB2057.7	324	F	C	V	18	1
AB2057.8	324	F	C	V	6	0
AB2057.8	324	F	C	V	9	0
AB2057.8	324	F	C	V	9	0
AB2057.8	324	F	C	V	18	1
AB2057.8	324	F	C	V	18	1
AB2057.8	324	F	C	V	18	1
AB2057.8	324	F	C	V	18	1
AB2057.8	324	F	C	V	18	1
AB2057.8	324	F	C	V	18	1
AB2057.8	324	F	C	V	18	1
AB2057.8	324	F	C	V	18	1
AB2057.8	324	F	C	V	18	1
AB2057.8	324	F	C	V	18	1
AB2057.8	324	F	C	V	18	1
AB2057.8	324	F	C	V	18	1
AB2057.9	324	F	C	V	5	0
AB2057.9	324	F	C	V	5	0
AB2057.9	324	F	C	V	6	0
AB2057.9	324	F	C	V	7	0
AB2057.9	324	F	C	V	12	0
AB2057.9	324	F	C	V	12	0
AB2057.9	324	F	C	V	18	1
AB2057.9	324	F	C	V	18	1
AB2057.9	324	F	C	V	18	1
AB2057.9	324	F	C	V	18	1
AB2057.9	324	F	C	V	18	1
AB2057.9	324	F	C	V	18	1
AB2057.9	324	F	C	V	18	1
AB2057.9	324	F	C	V	18	1
AB2057.9	324	F	C	V	18	1
AB2058.1	324	F	E	M	15	0
AB2058.1	324	F	E	M	18	1
AB2058.1	324	F	E	M	18	1
AB2058.1	324	F	E	M	18	1
AB2058.1	324	F	E	M	18	1
AB2058.1	324	F	E	M	18	1
AB2058.1	324	F	E	M	18	1
AB2058.1	324	F	E	M	18	1
AB2058.1	324	F	E	M	18	1
AB2058.1	324	F	E	M	18	1
AB2058.1	324	F	E	M	18	1
AB2058.1	324	F	E	M	18	1
AB2058.1	324	F	E	M	18	1
AB2058.1	324	F	E	M	18	1
AB2058.1	324	F	E	M	18	1
AB2058.2	324	F	E	M	18	1
AB2058.2	324	F	E	M	18	1
AB2058.2	324	F	E	M	18	1
AB2058.2	324	F	E	M	18	1
AB2058.2	324	F	E	M	18	1
AB2058.2	324	F	E	M	18	1
AB2058.2	324	F	E	M	18	1
AB2058.2	324	F	E	M	18	1
AB2058.2	324	F	E	M	18	1
AB2058.2	324	F	E	M	18	1
AB2058.2	324	F	E	M	18	1
AB2058.2	324	F	E	M	18	1
AB2058.2	324	F	E	M	18	1
AB2058.2	324	F	E	M	18	1
AB2058.2	324	F	E	M	18	1
AB2058.3	324	F	E	M	5	0
AB2058.3	324	F	E	M	18	1
AB2058.3	324	F	E	M	18	1
AB2058.3	324	F	E	M	18	1
AB2058.3	324	F	E	M	18	1
AB2058.3	324	F	E	M	18	1
AB2058.3	324	F	E	M	18	1
AB2058.3	324	F	E	M	18	1
AB2058.3	324	F	E	M	18	1
AB2058.3	324	F	E	M	18	1
AB2058.3	324	F	E	M	18	1
AB2058.3	324	F	E	M	18	1
AB2058.3	324	F	E	M	18	1
AB2058.3	324	F	E	M	18	1
AB2058.3	324	F	E	M	18	1
AB2058.4	324	F	E	M	18	1
AB2058.4	324	F	E	M	18	1
AB2058.4	324	F	E	M	18	1
AB2058.4	324	F	E	M	18	1
AB2058.4	324	F	E	M	18	1
AB2058.4	324	F	E	M	18	1
AB2058.4	324	F	E	M	18	1
AB2058.4	324	F	E	M	18	1
AB2058.4	324	F	E	M	18	1
AB2058.4	324	F	E	M	18	1
AB2058.4	324	F	E	M	18	1
AB2058.4	324	F	E	M	18	1
AB2058.4	324	F	E	M	18	1
AB2058.4	324	F	E	M	18	1
AB2058.4	324	F	E	M	18	1
AB2058.5	324	F	E	M	18	1
AB2058.5	324	F	E	M	18	1
AB2058.5	324	F	E	M	18	1
AB2058.5	324	F	E	M	18	1
AB2058.5	324	F	E	M	18	1
AB2058.5	324	F	E	M	18	1
AB2058.5	324	F	E	M	18	1
AB2058.5	324	F	E	M	18	1
AB2058.5	324	F	E	M	18	1
AB2058.5	324	F	E	M	18	1
AB2058.5	324	F	E	M	18	1
AB2058.5	324	F	E	M	18	1
AB2058.5	324	F	E	M	18	1
AB2058.5	324	F	E	M	18	1
AB2058.5	324	F	E	M	18	1
AB2058.6	324	F	E	M	18	1
AB2058.6	324	F	E	M	18	1
AB2058.6	324	F	E	M	18	1
AB2058.6	324	F	E	M	18	1
AB2058.6	324	F	E	M	18	1
AB2058.6	324	F	E	M	18	1
AB2058.6	324	F	E	M	18	1
AB2058.6	324	F	E	M	18	1
AB2058.6	324	F	E	M	18	1
AB2058.6	324	F	E	M	18	1
AB2058.6	324	F	E	M	18	1
AB2058.6	324	F	E	M	18	1
AB2058.6	324	F	E	M	18	1
AB2058.6	324	F	E	M	18	1
AB2058.7	324	F	E	M	18	1
AB2058.7	324	F	E	M	18	1
AB2058.7	324	F	E	M	18	1
AB2058.7	324	F	E	M	18	1
AB2058.7	324	F	E	M	18	1
AB2058.7	324	F	E	M	18	1
AB2058.7	324	F	E	M	18	1
AB2058.7	324	F	E	M	18	1
AB2058.7	324	F	E	M	18	1
AB2058.7	324	F	E	M	18	1
AB2058.7	324	F	E	M	18	1
AB2058.7	324	F	E	M	18	1
AB2058.7	324	F	E	M	18	1
AB2058.7	324	F	E	M	18	1
AB2058.7	324	F	E	M	18	1
AB2058.8	324	F	E	M	12	0
AB2058.8	324	F	E	M	18	1
AB2058.8	324	F	E	M	18	1
AB2058.8	324	F	E	M	18	1
AB2058.8	324	F	E	M	18	1
AB2058.8	324	F	E	M	18	1
AB2058.8	324	F	E	M	18	1
AB2058.8	324	F	E	M	18	1
AB2058.8	324	F	E	M	18	1
AB2058.8	324	F	E	M	18	1
AB2058.8	324	F	E	M	18	1
AB2058.8	324	F	E	M	18	1
AB2058.8	324	F	E	M	18	1
AB2058.8	324	F	E	M	18	1
AB2058.8	324	F	E	M	18	1
AB2058.9	324	F	E	M	18	1
AB2058.9	324	F	E	M	18	1
AB2058.9	324	F	E	M	18	1
AB2058.9	324	F	E	M	18	1
AB2058.9	324	F	E	M	18	1
AB2058.9	324	F	E	M	18	1
AB2058.9	324	F	E	M	18	1
AB2058.9	324	F	E	M	18	1
AB2058.9	324	F	E	M	18	1
AB2058.9	324	F	E	M	18	1
AB2058.9	324	F	E	M	18	1
AB2058.9	324	F	E	M	18	1
AB2058.9	324	F	E	M	18	1
AB2058.9	324	F	E	M	18	1
AB2059.1	324	F	C	M	18	1
AB2059.1	324	F	C	M	18	1
AB2059.1	324	F	C	M	18	1
AB2059.1	324	F	C	M	18	1
AB2059.1	324	F	C	M	18	1
AB2059.1	324	F	C	M	18	1
AB2059.1	324	F	C	M	18	1
AB2059.1	324	F	C	M	18	1
AB2059.1	324	F	C	M	18	1
AB2059.1	324	F	C	M	18	1
AB2059.1	324	F	C	M	18	1
AB2059.1	324	F	C	M	18	1
AB2059.1	324	F	C	M	18	1
AB2059.1	324	F	C	M	18	1
AB2059.1	324	F	C	M	18	1
AB2059.2	324	F	C	M	18	1
AB2059.2	324	F	C	M	18	1
AB2059.2	324	F	C	M	18	1
AB2059.2	324	F	C	M	18	1
AB2059.2	324	F	C	M	18	1
AB2059.2	324	F	C	M	18	1
AB2059.2	324	F	C	M	18	1
AB2059.2	324	F	C	M	18	1
AB2059.2	324	F	C	M	18	1
AB2059.2	324	F	C	M	18	1
AB2059.2	324	F	C	M	18	1
AB2059.2	324	F	C	M	18	1
AB2059.2	324	F	C	M	18	1
AB2059.2	324	F	C	M	18	1
AB2059.2	324	F	C	M	18	1
AB2059.3	324	F	C	M	18	1
AB2059.3	324	F	C	M	18	1
AB2059.3	324	F	C	M	18	1
AB2059.3	324	F	C	M	18	1
AB2059.3	324	F	C	M	18	1
AB2059.3	324	F	C	M	18	1
AB2059.3	324	F	C	M	18	1
AB2059.3	324	F	C	M	18	1
AB2059.3	324	F	C	M	18	1
AB2059.3	324	F	C	M	18	1
AB2059.3	324	F	C	M	18	1
AB2059.3	324	F	C	M	18	1
AB2059.3	324	F	C	M	18	1
AB2059.3	324	F	C	M	18	1
AB2059.3	324	F	C	M	18	1
AB2059.4	324	F	C	M	6	0
AB2059.4	324	F	C	M	12	0
AB2059.4	324	F	C	M	18	1
AB2059.4	324	F	C	M	18	1
AB2059.4	324	F	C	M	18	1
AB2059.4	324	F	C	M	18	1
AB2059.4	324	F	C	M	18	1
AB2059.4	324	F	C	M	18	1
AB2059.4	324	F	C	M	18	1
AB2059.4	324	F	C	M	18	1
AB2059.4	324	F	C	M	18	1
AB2059.4	324	F	C	M	18	1
AB2059.4	324	F	C	M	18	1
AB2059.4	324	F	C	M	18	1
AB2059.4	324	F	C	M	18	1
AB2059.4	324	F	C	M	18	1
AB2059.5	324	F	C	M	18	1
AB2059.5	324	F	C	M	18	1
AB2059.5	324	F	C	M	18	1
AB2059.5	324	F	C	M	18	1
AB2059.5	324	F	C	M	18	1
AB2059.5	324	F	C	M	18	1
AB2059.5	324	F	C	M	18	1
AB2059.5	324	F	C	M	18	1
AB2059.5	324	F	C	M	18	1
AB2059.5	324	F	C	M	18	1
AB2059.5	324	F	C	M	18	1
AB2059.5	324	F	C	M	18	1
AB2059.5	324	F	C	M	18	1
AB2059.5	324	F	C	M	18	1
AB2059.5	324	F	C	M	18	1
AB2059.6	324	F	C	M	5	0
AB2059.6	324	F	C	M	18	1
AB2059.6	324	F	C	M	18	1
AB2059.6	324	F	C	M	18	1
AB2059.6	324	F	C	M	18	1
AB2059.6	324	F	C	M	18	1
AB2059.6	324	F	C	M	18	1
AB2059.6	324	F	C	M	18	1
AB2059.6	324	F	C	M	18	1
AB2059.6	324	F	C	M	18	1
AB2059.6	324	F	C	M	18	1
AB2059.6	324	F	C	M	18	1
AB2059.6	324	F	C	M	18	1
AB2059.6	324	F	C	M	18	1
AB2059.6	324	F	C	M	18	1
AB2059.7	324	F	C	M	18	1
AB2059.7	324	F	C	M	18	1
AB2059.7	324	F	C	M	18	1
AB2059.7	324	F	C	M	18	1
AB2059.7	324	F	C	M	18	1
AB2059.7	324	F	C	M	18	1
AB2059.7	324	F	C	M	18	1
AB2059.7	324	F	C	M	18	1
AB2059.7	324	F	C	M	18	1
AB2059.7	324	F	C	M	18	1
AB2059.7	324	F	C	M	18	1
AB2059.7	324	F	C	M	18	1
AB2059.7	324	F	C	M	18	1
AB2059.7	324	F	C	M	18	1
AB2059.7	324	F	C	M	18	1
AB2059.8	324	F	C	M	15	0
AB2059.8	324	F	C	M	18	1
AB2059.8	324	F	C	M	18	1
AB2059.8	324	F	C	M	18	1
AB2059.8	324	F	C	M	18	1
AB2059.8	324	F	C	M	18	1
AB2059.8	324	F	C	M	18	1
AB2059.8	324	F	C	M	18	1
AB2059.8	324	F	C	M	18	1
AB2059.8	324	F	C	M	18	1
AB2059.8	324	F	C	M	18	1
AB2059.8	324	F	C	M	18	1
AB2059.8	324	F	C	M	18	1
AB2059.8	324	F	C	M	18	1
AB2059.8	324	F	C	M	18	1
AB2059.9	324	F	C	M	18	1
AB2059.9	324	F	C	M	18	1
AB2059.9	324	F	C	M	18	1
AB2059.9	324	F	C	M	18	1
AB2059.9	324	F	C	M	18	1
AB2059.9	324	F	C	M	18	1
AB2059.9	324	F	C	M	18	1
AB2059.9	324	F	C	M	18	1
AB2059.9	324	F	C	M	18	1
AB2059.9	324	F	C	M	18	1
AB2059.9	324	F	C	M	18	1
AB2059.9	324	F	C	M	18	1
AB2059.9	324	F	C	M	18	1
AB2059.9	324	F	C	M	18	1
AB2059.9	324	F	C	M	18	1
AB2060.1	399	F	E	V	18	1
AB2060.1	399	F	E	V	18	1
AB2060.1	399	F	E	V	18	1
AB2060.1	399	F	E	V	18	1
AB2060.1	399	F	E	V	18	1
AB2060.1	399	F	E	V	18	1
AB2060.1	399	F	E	V	18	1
AB2060.1	399	F	E	V	18	1
AB2060.1	399	F	E	V	18	1
AB2060.1	399	F	E	V	18	1
AB2060.1	399	F	E	V	18	1
AB2060.1	399	F	E	V	18	1
AB2060.1	399	F	E	V	18	1
AB2060.1	399	F	E	V	18	1
AB2060.1	399	F	E	V	18	1
AB2060.2	399	F	E	V	5	0
AB2060.2	399	F	E	V	5	0
AB2060.2	399	F	E	V	5	0
AB2060.2	399	F	E	V	6	0
AB2060.2	399	F	E	V	6	0
AB2060.2	399	F	E	V	18	1
AB2060.2	399	F	E	V	18	1
AB2060.2	399	F	E	V	18	1
AB2060.2	399	F	E	V	18	1
AB2060.2	399	F	E	V	18	1
AB2060.2	399	F	E	V	18	1
AB2060.2	399	F	E	V	18	1
AB2060.2	399	F	E	V	18	1
AB2060.2	399	F	E	V	18	1
AB2060.2	399	F	E	V	18	1
AB2060.3	399	F	E	V	8	0
AB2060.3	399	F	E	V	9	0
AB2060.3	399	F	E	V	18	1
AB2060.3	399	F	E	V	18	1
AB2060.3	399	F	E	V	18	1
AB2060.3	399	F	E	V	18	1
AB2060.3	399	F	E	V	18	1
AB2060.3	399	F	E	V	18	1
AB2060.3	399	F	E	V	18	1
AB2060.3	399	F	E	V	18	1
AB2060.3	399	F	E	V	18	1
AB2060.3	399	F	E	V	18	1
AB2060.3	399	F	E	V	18	1
AB2060.3	399	F	E	V	18	1
AB2060.4	399	F	E	V	5	0
AB2060.4	399	F	E	V	5	0
AB2060.4	399	F	E	V	6	0
AB2060.4	399	F	E	V	18	1
AB2060.4	399	F	E	V	18	1
AB2060.4	399	F	E	V	18	1
AB2060.4	399	F	E	V	18	1
AB2060.4	399	F	E	V	18	1
AB2060.4	399	F	E	V	18	1
AB2060.4	399	F	E	V	18	1
AB2060.4	399	F	E	V	18	1
AB2060.4	399	F	E	V	18	1
AB2060.4	399	F	E	V	18	1
AB2060.4	399	F	E	V	18	1
AB2060.4	399	F	E	V	18	1
AB2060.5	399	F	E	V	5	0
AB2060.5	399	F	E	V	5	0
AB2060.5	399	F	E	V	6	0
AB2060.5	399	F	E	V	6	0
AB2060.5	399	F	E	V	18	1
AB2060.5	399	F	E	V	18	1
AB2060.5	399	F	E	V	18	1
AB2060.5	399	F	E	V	18	1
AB2060.5	399	F	E	V	18	1
AB2060.5	399	F	E	V	18	1
AB2060.5	399	F	E	V	18	1
AB2060.5	399	F	E	V	18	1
AB2060.5	399	F	E	V	18	1
AB2060.5	399	F	E	V	18	1
AB2060.5	399	F	E	V	18	1
AB2060.6	399	F	E	V	5	0
AB2060.6	399	F	E	V	6	0
AB2060.6	399	F	E	V	8	0
AB2060.6	399	F	E	V	12	0
AB2060.6	399	F	E	V	18	1
AB2060.6	399	F	E	V	18	1
AB2060.6	399	F	E	V	18	1
AB2060.6	399	F	E	V	18	1
AB2060.6	399	F	E	V	18	1
AB2060.6	399	F	E	V	18	1
AB2060.6	399	F	E	V	18	1
AB2060.6	399	F	E	V	18	1
AB2060.6	399	F	E	V	18	1
AB2060.6	399	F	E	V	18	1
AB2060.6	399	F	E	V	18	1
AB2060.7	399	F	E	V	5	0
AB2060.7	399	F	E	V	6	0
AB2060.7	399	F	E	V	9	0
AB2060.7	399	F	E	V	13	0
AB2060.7	399	F	E	V	15	0
AB2060.7	399	F	E	V	15	0
AB2060.7	399	F	E	V	18	1
AB2060.7	399	F	E	V	18	1
AB2060.7	399	F	E	V	18	1
AB2060.7	399	F	E	V	18	1
AB2060.7	399	F	E	V	18	1
AB2060.7	399	F	E	V	18	1
AB2060.7	399	F	E	V	18	1
AB2060.7	399	F	E	V	18	1
AB2060.7	399	F	E	V	18	1
AB2060.8	399	F	E	V	5	0
AB2060.8	399	F	E	V	7	0
AB2060.8	399	F	E	V	18	1
AB2060.8	399	F	E	V	18	1
AB2060.8	399	F	E	V	18	1
AB2060.8	399	F	E	V	18	1
AB2060.8	399	F	E	V	18	1
AB2060.8	399	F	E	V	18	1
AB2060.8	399	F	E	V	18	1
AB2060.8	399	F	E	V	18	1
AB2060.8	399	F	E	V	18	1
AB2060.8	399	F	E	V	18	1
AB2060.8	399	F	E	V	18	1
AB2060.8	399	F	E	V	18	1
AB2060.8	399	F	E	V	18	1
AB2060.9	399	F	E	V	5	0
AB2060.9	399	F	E	V	18	1
AB2060.9	399	F	E	V	18	1
AB2060.9	399	F	E	V	18	1
AB2060.9	399	F	E	V	18	1
AB2060.9	399	F	E	V	18	1
AB2060.9	399	F	E	V	18	1
AB2060.9	399	F	E	V	18	1
AB2060.9	399	F	E	V	18	1
AB2060.9	399	F	E	V	18	1
AB2060.9	399	F	E	V	18	1
AB2060.9	399	F	E	V	18	1
AB2060.9	399	F	E	V	18	1
AB2060.9	399	F	E	V	18	1
AB2060.9	399	F	E	V	18	1
AB2061.2	399	F	C	V	6	0
AB2061.2	399	F	C	V	6	0
AB2061.2	399	F	C	V	18	1
AB2061.2	399	F	C	V	18	1
AB2061.2	399	F	C	V	18	1
AB2061.2	399	F	C	V	18	1
AB2061.2	399	F	C	V	18	1
AB2061.2	399	F	C	V	18	1
AB2061.2	399	F	C	V	18	1
AB2061.2	399	F	C	V	18	1
AB2061.2	399	F	C	V	18	1
AB2061.2	399	F	C	V	18	1
AB2061.2	399	F	C	V	18	1
AB2061.2	399	F	C	V	18	1
AB2061.2	399	F	C	V	18	1
AB2061.3	399	F	C	V	6	0
AB2061.3	399	F	C	V	6	0
AB2061.3	399	F	C	V	13	0
AB2061.3	399	F	C	V	18	1
AB2061.3	399	F	C	V	18	1
AB2061.3	399	F	C	V	18	1
AB2061.3	399	F	C	V	18	1
AB2061.3	399	F	C	V	18	1
AB2061.3	399	F	C	V	18	1
AB2061.3	399	F	C	V	18	1
AB2061.3	399	F	C	V	18	1
AB2061.3	399	F	C	V	18	1
AB2061.3	399	F	C	V	18	1
AB2061.3	399	F	C	V	18	1
AB2061.4	399	F	C	V	5	0
AB2061.4	399	F	C	V	5	0
AB2061.4	399	F	C	V	6	0
AB2061.4	399	F	C	V	7	0
AB2061.4	399	F	C	V	18	1
AB2061.4	399	F	C	V	18	1
AB2061.4	399	F	C	V	18	1
AB2061.4	399	F	C	V	18	1
AB2061.4	399	F	C	V	18	1
AB2061.4	399	F	C	V	18	1
AB2061.4	399	F	C	V	18	1
AB2061.4	399	F	C	V	18	1
AB2061.4	399	F	C	V	18	1
AB2061.4	399	F	C	V	18	1
AB2061.4	399	F	C	V	18	1
AB2061.5	399	F	C	V	5	0
AB2061.5	399	F	C	V	5	0
AB2061.5	399	F	C	V	7	0
AB2061.5	399	F	C	V	12	0
AB2061.5	399	F	C	V	18	1
AB2061.5	399	F	C	V	18	1
AB2061.5	399	F	C	V	18	1
AB2061.5	399	F	C	V	18	1
AB2061.5	399	F	C	V	18	1
AB2061.5	399	F	C	V	18	1
AB2061.5	399	F	C	V	18	1
AB2061.5	399	F	C	V	18	1
AB2061.5	399	F	C	V	18	1
AB2061.5	399	F	C	V	18	1
AB2061.5	399	F	C	V	18	1
AB2061.6	399	F	C	V	5	0
AB2061.6	399	F	C	V	6	0
AB2061.6	399	F	C	V	12	0
AB2061.6	399	F	C	V	12	0
AB2061.6	399	F	C	V	17	0
AB2061.6	399	F	C	V	18	1
AB2061.6	399	F	C	V	18	1
AB2061.6	399	F	C	V	18	1
AB2061.6	399	F	C	V	18	1
AB2061.6	399	F	C	V	18	1
AB2061.6	399	F	C	V	18	1
AB2061.6	399	F	C	V	18	1
AB2061.6	399	F	C	V	18	1
AB2061.6	399	F	C	V	18	1
AB2061.7	399	F	C	V	5	0
AB2061.7	399	F	C	V	8	0
AB2061.7	399	F	C	V	18	0
AB2061.7	399	F	C	V	18	1
AB2061.7	399	F	C	V	18	1
AB2061.7	399	F	C	V	18	1
AB2061.7	399	F	C	V	18	1
AB2061.7	399	F	C	V	18	1
AB2061.7	399	F	C	V	18	1
AB2061.7	399	F	C	V	18	1
AB2061.7	399	F	C	V	18	1
AB2061.7	399	F	C	V	18	1
AB2061.7	399	F	C	V	18	1
AB2061.7	399	F	C	V	18	1
AB2061.7	399	F	C	V	18	1
AB2061.8	399	F	C	V	5	0
AB2061.8	399	F	C	V	18	1
AB2061.8	399	F	C	V	18	1
AB2061.8	399	F	C	V	18	1
AB2061.8	399	F	C	V	18	1
AB2061.8	399	F	C	V	18	1
AB2061.8	399	F	C	V	18	1
AB2061.8	399	F	C	V	18	1
AB2061.8	399	F	C	V	18	1
AB2061.8	399	F	C	V	18	1
AB2061.8	399	F	C	V	18	1
AB2061.8	399	F	C	V	18	1
AB2061.8	399	F	C	V	18	1
AB2061.8	399	F	C	V	18	1
AB2061.8	399	F	C	V	18	1
AB2061.9	399	F	C	V	5	0
AB2061.9	399	F	C	V	12	0
AB2061.9	399	F	C	V	12	0
AB2061.9	399	F	C	V	18	1
AB2061.9	399	F	C	V	18	1
AB2061.9	399	F	C	V	18	1
AB2061.9	399	F	C	V	18	1
AB2061.9	399	F	C	V	18	1
AB2061.9	399	F	C	V	18	1
AB2061.9	399	F	C	V	18	1
AB2061.9	399	F	C	V	18	1
AB2061.9	399	F	C	V	18	1
AB2061.9	399	F	C	V	18	1
AB2061.9	399	F	C	V	18	1
AB2061.9	399	F	C	V	18	1
AB2062.1	399	F	E	M	18	1
AB2062.1	399	F	E	M	18	1
AB2062.1	399	F	E	M	18	1
AB2062.1	399	F	E	M	18	1
AB2062.1	399	F	E	M	18	1
AB2062.1	399	F	E	M	18	1
AB2062.1	399	F	E	M	18	1
AB2062.1	399	F	E	M	18	1
AB2062.1	399	F	E	M	18	1
AB2062.1	399	F	E	M	18	1
AB2062.1	399	F	E	M	18	1
AB2062.1	399	F	E	M	18	1
AB2062.1	399	F	E	M	18	1
AB2062.1	399	F	E	M	18	1
AB2062.1	399	F	E	M	18	1
AB2062.2	399	F	E	M	18	1
AB2062.2	399	F	E	M	18	1
AB2062.2	399	F	E	M	18	1
AB2062.2	399	F	E	M	18	1
AB2062.2	399	F	E	M	18	1
AB2062.2	399	F	E	M	18	1
AB2062.2	399	F	E	M	18	1
AB2062.2	399	F	E	M	18	1
AB2062.2	399	F	E	M	18	1
AB2062.2	399	F	E	M	18	1
AB2062.2	399	F	E	M	18	1
AB2062.2	399	F	E	M	18	1
AB2062.2	399	F	E	M	18	1
AB2062.2	399	F	E	M	18	1
AB2062.2	399	F	E	M	18	1
AB2062.3	399	F	E	M	18	1
AB2062.3	399	F	E	M	18	1
AB2062.3	399	F	E	M	18	1
AB2062.3	399	F	E	M	18	1
AB2062.3	399	F	E	M	18	1
AB2062.3	399	F	E	M	18	1
AB2062.3	399	F	E	M	18	1
AB2062.3	399	F	E	M	18	1
AB2062.3	399	F	E	M	18	1
AB2062.3	399	F	E	M	18	1
AB2062.3	399	F	E	M	18	1
AB2062.3	399	F	E	M	18	1
AB2062.3	399	F	E	M	18	1
AB2062.3	399	F	E	M	18	1
AB2062.4	399	F	E	M	18	1
AB2062.4	399	F	E	M	18	1
AB2062.4	399	F	E	M	18	1
AB2062.4	399	F	E	M	18	1
AB2062.4	399	F	E	M	18	1
AB2062.4	399	F	E	M	18	1
AB2062.4	399	F	E	M	18	1
AB2062.4	399	F	E	M	18	1
AB2062.4	399	F	E	M	18	1
AB2062.4	399	F	E	M	18	1
AB2062.4	399	F	E	M	18	1
AB2062.4	399	F	E	M	18	1
AB2062.4	399	F	E	M	18	1
AB2062.4	399	F	E	M	18	1
AB2062.4	399	F	E	M	18	1
AB2062.5	399	F	E	M	18	1
AB2062.5	399	F	E	M	18	1
AB2062.5	399	F	E	M	18	1
AB2062.5	399	F	E	M	18	1
AB2062.5	399	F	E	M	18	1
AB2062.5	399	F	E	M	18	1
AB2062.5	399	F	E	M	18	1
AB2062.5	399	F	E	M	18	1
AB2062.5	399	F	E	M	18	1
AB2062.5	399	F	E	M	18	1
AB2062.5	399	F	E	M	18	1
AB2062.5	399	F	E	M	18	1
AB2062.5	399	F	E	M	18	1
AB2062.5	399	F	E	M	18	1
AB2062.5	399	F	E	M	18	1
AB2062.6	399	F	E	M	18	1
AB2062.6	399	F	E	M	18	1
AB2062.6	399	F	E	M	18	1
AB2062.6	399	F	E	M	18	1
AB2062.6	399	F	E	M	18	1
AB2062.6	399	F	E	M	18	1
AB2062.6	399	F	E	M	18	1
AB2062.6	399	F	E	M	18	1
AB2062.6	399	F	E	M	18	1
AB2062.6	399	F	E	M	18	1
AB2062.6	399	F	E	M	18	1
AB2062.6	399	F	E	M	18	1
AB2062.6	399	F	E	M	18	1
AB2062.6	399	F	E	M	18	1
AB2062.6	399	F	E	M	18	1
AB2062.7	399	F	E	M	9	0
AB2062.7	399	F	E	M	18	1
AB2062.7	399	F	E	M	18	1
AB2062.7	399	F	E	M	18	1
AB2062.7	399	F	E	M	18	1
AB2062.7	399	F	E	M	18	1
AB2062.7	399	F	E	M	18	1
AB2062.7	399	F	E	M	18	1
AB2062.7	399	F	E	M	18	1
AB2062.7	399	F	E	M	18	1
AB2062.7	399	F	E	M	18	1
AB2062.7	399	F	E	M	18	1
AB2062.7	399	F	E	M	18	1
AB2062.7	399	F	E	M	18	1
AB2062.7	399	F	E	M	18	1
AB2062.8	399	F	E	M	18	1
AB2062.8	399	F	E	M	18	1
AB2062.8	399	F	E	M	18	1
AB2062.8	399	F	E	M	18	1
AB2062.8	399	F	E	M	18	1
AB2062.8	399	F	E	M	18	1
AB2062.8	399	F	E	M	18	1
AB2062.8	399	F	E	M	18	1
AB2062.8	399	F	E	M	18	1
AB2062.8	399	F	E	M	18	1
AB2062.8	399	F	E	M	18	1
AB2062.8	399	F	E	M	18	1
AB2062.8	399	F	E	M	18	1
AB2062.8	399	F	E	M	18	1
AB2062.8	399	F	E	M	18	1
AB2062.9	399	F	E	M	18	1
AB2062.9	399	F	E	M	18	1
AB2062.9	399	F	E	M	18	1
AB2062.9	399	F	E	M	18	1
AB2062.9	399	F	E	M	18	1
AB2062.9	399	F	E	M	18	1
AB2062.9	399	F	E	M	18	1
AB2062.9	399	F	E	M	18	1
AB2062.9	399	F	E	M	18	1
AB2062.9	399	F	E	M	18	1
AB2062.9	399	F	E	M	18	1
AB2062.9	399	F	E	M	18	1
AB2062.9	399	F	E	M	18	1
AB2062.9	399	F	E	M	18	1
AB2062.9	399	F	E	M	18	1
AB2063.1	399	F	C	M	18	1
AB2063.1	399	F	C	M	18	1
AB2063.1	399	F	C	M	18	1
AB2063.1	399	F	C	M	18	1
AB2063.1	399	F	C	M	18	1
AB2063.1	399	F	C	M	18	1
AB2063.1	399	F	C	M	18	1
AB2063.1	399	F	C	M	18	1
AB2063.1	399	F	C	M	18	1
AB2063.1	399	F	C	M	18	1
AB2063.1	399	F	C	M	18	1
AB2063.1	399	F	C	M	18	1
AB2063.1	399	F	C	M	18	1
AB2063.1	399	F	C	M	18	1
AB2063.1	399	F	C	M	18	1
AB2063.2	399	F	C	M	18	1
AB2063.2	399	F	C	M	18	1
AB2063.2	399	F	C	M	18	1
AB2063.2	399	F	C	M	18	1
AB2063.2	399	F	C	M	18	1
AB2063.2	399	F	C	M	18	1
AB2063.2	399	F	C	M	18	1
AB2063.2	399	F	C	M	18	1
AB2063.2	399	F	C	M	18	1
AB2063.2	399	F	C	M	18	1
AB2063.2	399	F	C	M	18	1
AB2063.2	399	F	C	M	18	1
AB2063.2	399	F	C	M	18	1
AB2063.2	399	F	C	M	18	1
AB2063.3	399	F	C	M	12	0
AB2063.3	399	F	C	M	18	1
AB2063.3	399	F	C	M	18	1
AB2063.3	399	F	C	M	18	1
AB2063.3	399	F	C	M	18	1
AB2063.3	399	F	C	M	18	1
AB2063.3	399	F	C	M	18	1
AB2063.3	399	F	C	M	18	1
AB2063.3	399	F	C	M	18	1
AB2063.3	399	F	C	M	18	1
AB2063.3	399	F	C	M	18	1
AB2063.3	399	F	C	M	18	1
AB2063.3	399	F	C	M	18	1
AB2063.3	399	F	C	M	18	1
AB2063.3	399	F	C	M	18	1
AB2063.4	399	F	C	M	18	1
AB2063.4	399	F	C	M	18	1
AB2063.4	399	F	C	M	18	1
AB2063.4	399	F	C	M	18	1
AB2063.4	399	F	C	M	18	1
AB2063.4	399	F	C	M	18	1
AB2063.4	399	F	C	M	18	1
AB2063.4	399	F	C	M	18	1
AB2063.4	399	F	C	M	18	1
AB2063.4	399	F	C	M	18	1
AB2063.4	399	F	C	M	18	1
AB2063.4	399	F	C	M	18	1
AB2063.4	399	F	C	M	18	1
AB2063.4	399	F	C	M	18	1
AB2063.4	399	F	C	M	18	1
AB2063.5	399	F	C	M	18	1
AB2063.5	399	F	C	M	18	1
AB2063.5	399	F	C	M	18	1
AB2063.5	399	F	C	M	18	1
AB2063.5	399	F	C	M	18	1
AB2063.5	399	F	C	M	18	1
AB2063.5	399	F	C	M	18	1
AB2063.5	399	F	C	M	18	1
AB2063.6	399	F	C	M	18	1
AB2063.6	399	F	C	M	18	1
AB2063.6	399	F	C	M	18	1
AB2063.6	399	F	C	M	18	1
AB2063.6	399	F	C	M	18	1
AB2063.6	399	F	C	M	18	1
AB2063.6	399	F	C	M	18	1
AB2063.6	399	F	C	M	18	1
AB2063.6	399	F	C	M	18	1
AB2063.6	399	F	C	M	18	1
AB2063.6	399	F	C	M	18	1
AB2063.6	399	F	C	M	18	1
AB2063.6	399	F	C	M	18	1
AB2063.6	399	F	C	M	18	1
AB2063.6	399	F	C	M	18	1
AB2063.7	399	F	C	M	18	1
AB2063.7	399	F	C	M	18	1
AB2063.7	399	F	C	M	18	1
AB2063.7	399	F	C	M	18	1
AB2063.7	399	F	C	M	18	1
AB2063.7	399	F	C	M	18	1
AB2063.7	399	F	C	M	18	1
AB2063.7	399	F	C	M	18	1
AB2063.7	399	F	C	M	18	1
AB2063.7	399	F	C	M	18	1
AB2063.7	399	F	C	M	18	1
AB2063.7	399	F	C	M	18	1
AB2063.7	399	F	C	M	18	1
AB2063.7	399	F	C	M	18	1
AB2063.7	399	F	C	M	18	1
AB2063.8	399	F	C	M	8	0
AB2063.8	399	F	C	M	18	1
AB2063.8	399	F	C	M	18	1
AB2063.8	399	F	C	M	18	1
AB2063.8	399	F	C	M	18	1
AB2063.8	399	F	C	M	18	1
AB2063.8	399	F	C	M	18	1
AB2063.8	399	F	C	M	18	1
AB2063.8	399	F	C	M	18	1
AB2063.8	399	F	C	M	18	1
AB2063.8	399	F	C	M	18	1
AB2063.8	399	F	C	M	18	1
AB2063.8	399	F	C	M	18	1
AB2063.8	399	F	C	M	18	1
AB2063.8	399	F	C	M	18	1
AB2063.9	399	F	C	M	18	1
AB2063.9	399	F	C	M	18	1
AB2063.9	399	F	C	M	18	1
AB2063.9	399	F	C	M	18	1
AB2063.9	399	F	C	M	18	1
AB2063.9	399	F	C	M	18	1
AB2063.9	399	F	C	M	18	1
AB2063.9	399	F	C	M	18	1
AB2063.9	399	F	C	M	18	1
AB2063.9	399	F	C	M	18	1
AB2063.9	399	F	C	M	18	1
AB2063.9	399	F	C	M	18	1
AB2063.9	399	F	C	M	18	1
AB2063.9	399	F	C	M	18	1
AB2063.9	399	F	C	M	18	1
AB2064.1	900	F	E	V	18	1
AB2064.1	900	F	E	V	18	1
AB2064.1	900	F	E	V	18	1
AB2064.1	900	F	E	V	18	1
AB2064.1	900	F	E	V	18	1
AB2064.1	900	F	E	V	18	1
AB2064.1	900	F	E	V	18	1
AB2064.1	900	F	E	V	18	1
AB2064.1	900	F	E	V	18	1
AB2064.1	900	F	E	V	18	1
AB2064.1	900	F	E	V	18	1
AB2064.1	900	F	E	V	18	1
AB2064.1	900	F	E	V	18	1
AB2064.1	900	F	E	V	18	1
AB2064.1	900	F	E	V	18	1
AB2064.1	900	F	E	V	18	1
AB2064.2	900	F	E	V	6	0
AB2064.2	900	F	E	V	18	1
AB2064.2	900	F	E	V	18	1
AB2064.2	900	F	E	V	18	1
AB2064.2	900	F	E	V	18	1
AB2064.2	900	F	E	V	18	1
AB2064.2	900	F	E	V	18	1
AB2064.2	900	F	E	V	18	1
AB2064.2	900	F	E	V	18	1
AB2064.2	900	F	E	V	18	1
AB2064.2	900	F	E	V	18	1
AB2064.2	900	F	E	V	18	1
AB2064.2	900	F	E	V	18	1
AB2064.2	900	F	E	V	18	1
AB2064.2	900	F	E	V	18	1
AB2064.3	900	F	E	V	5	0
AB2064.3	900	F	E	V	5	0
AB2064.3	900	F	E	V	9	0
AB2064.3	900	F	E	V	12	0
AB2064.3	900	F	E	V	18	1
AB2064.3	900	F	E	V	18	1
AB2064.3	900	F	E	V	18	1
AB2064.3	900	F	E	V	18	1
AB2064.3	900	F	E	V	18	1
AB2064.4	900	F	E	V	18	1
AB2064.4	900	F	E	V	18	1
AB2064.4	900	F	E	V	18	1
AB2064.4	900	F	E	V	18	1
AB2064.4	900	F	E	V	18	1
AB2064.4	900	F	E	V	18	1
AB2064.4	900	F	E	V	18	1
AB2064.4	900	F	E	V	18	1
AB2064.4	900	F	E	V	18	1
AB2064.4	900	F	E	V	18	1
AB2064.4	900	F	E	V	18	1
AB2064.4	900	F	E	V	18	1
AB2064.4	900	F	E	V	18	1
AB2064.4	900	F	E	V	18	1
AB2064.5	900	F	E	V	5	0
AB2064.5	900	F	E	V	6	0
AB2064.5	900	F	E	V	7	0
AB2064.5	900	F	E	V	18	1
AB2064.5	900	F	E	V	18	1
AB2064.5	900	F	E	V	18	1
AB2064.5	900	F	E	V	18	1
AB2064.5	900	F	E	V	18	1
AB2064.5	900	F	E	V	18	1
AB2064.5	900	F	E	V	18	1
AB2064.5	900	F	E	V	18	1
AB2064.5	900	F	E	V	18	1
AB2064.5	900	F	E	V	18	1
AB2064.5	900	F	E	V	18	1
AB2064.5	900	F	E	V	18	1
AB2064.6	900	F	E	V	6	0
AB2064.6	900	F	E	V	6	0
AB2064.6	900	F	E	V	6	0
AB2064.6	900	F	E	V	9	0
AB2064.6	900	F	E	V	18	1
AB2064.6	900	F	E	V	18	1
AB2064.6	900	F	E	V	18	1
AB2064.6	900	F	E	V	18	1
AB2064.6	900	F	E	V	18	1
AB2064.6	900	F	E	V	18	1
AB2064.6	900	F	E	V	18	1
AB2064.6	900	F	E	V	18	1
AB2064.6	900	F	E	V	18	1
AB2064.6	900	F	E	V	18	1
AB2064.6	900	F	E	V	18	1
AB2064.7	900	F	E	V	5	0
AB2064.7	900	F	E	V	5	0
AB2064.7	900	F	E	V	6	0
AB2064.7	900	F	E	V	6	0
AB2064.7	900	F	E	V	7	0
AB2064.7	900	F	E	V	7	0
AB2064.7	900	F	E	V	13	0
AB2064.7	900	F	E	V	18	1
AB2064.7	900	F	E	V	18	1
AB2064.7	900	F	E	V	18	1
AB2064.7	900	F	E	V	18	1
AB2064.7	900	F	E	V	18	1
AB2064.7	900	F	E	V	18	1
AB2064.7	900	F	E	V	18	1
AB2064.7	900	F	E	V	18	1
AB2064.8	900	F	E	V	5	0
AB2064.8	900	F	E	V	5	0
AB2064.8	900	F	E	V	13	0
AB2064.8	900	F	E	V	17	0
AB2064.8	900	F	E	V	18	1
AB2064.8	900	F	E	V	18	1
AB2064.8	900	F	E	V	18	1
AB2064.8	900	F	E	V	18	1
AB2064.8	900	F	E	V	18	1
AB2064.8	900	F	E	V	18	1
AB2064.8	900	F	E	V	18	1
AB2064.8	900	F	E	V	18	1
AB2064.8	900	F	E	V	18	1
AB2064.8	900	F	E	V	18	1
AB2064.8	900	F	E	V	18	1
AB2064.9	900	F	E	V	5	0
AB2064.9	900	F	E	V	6	0
AB2064.9	900	F	E	V	18	1
AB2064.9	900	F	E	V	18	1
AB2064.9	900	F	E	V	18	1
AB2064.9	900	F	E	V	18	1
AB2064.9	900	F	E	V	18	1
AB2064.9	900	F	E	V	18	1
AB2064.9	900	F	E	V	18	1
AB2064.9	900	F	E	V	18	1
AB2064.9	900	F	E	V	18	1
AB2064.9	900	F	E	V	18	1
AB2064.9	900	F	E	V	18	1
AB2064.9	900	F	E	V	18	1
AB2064.9	900	F	E	V	18	1
AB2065.1	900	F	C	V	7	0
AB2065.1	900	F	C	V	8	0
AB2065.1	900	F	C	V	12	0
AB2065.1	900	F	C	V	17	0
AB2065.1	900	F	C	V	18	1
AB2065.1	900	F	C	V	18	1
AB2065.1	900	F	C	V	18	1
AB2065.1	900	F	C	V	18	1
AB2065.1	900	F	C	V	18	1
AB2065.1	900	F	C	V	18	1
AB2065.1	900	F	C	V	18	1
AB2065.1	900	F	C	V	18	1
AB2065.1	900	F	C	V	18	1
AB2065.1	900	F	C	V	18	1
AB2065.1	900	F	C	V	18	1
AB2065.2	900	F	C	V	5	0
AB2065.2	900	F	C	V	7	0
AB2065.2	900	F	C	V	8	0
AB2065.2	900	F	C	V	18	1
AB2065.2	900	F	C	V	18	1
AB2065.2	900	F	C	V	18	1
AB2065.2	900	F	C	V	18	1
AB2065.2	900	F	C	V	18	1
AB2065.2	900	F	C	V	18	1
AB2065.2	900	F	C	V	18	1
AB2065.2	900	F	C	V	18	1
AB2065.2	900	F	C	V	18	1
AB2065.2	900	F	C	V	18	1
AB2065.2	900	F	C	V	18	1
AB2065.2	900	F	C	V	18	1
AB2065.3	900	F	C	V	18	1
AB2065.3	900	F	C	V	18	1
AB2065.3	900	F	C	V	18	1
AB2065.3	900	F	C	V	18	1
AB2065.3	900	F	C	V	18	1
AB2065.3	900	F	C	V	18	1
AB2065.3	900	F	C	V	18	1
AB2065.3	900	F	C	V	18	1
AB2065.3	900	F	C	V	18	1
AB2065.3	900	F	C	V	18	1
AB2065.3	900	F	C	V	18	1
AB2065.3	900	F	C	V	18	1
AB2065.3	900	F	C	V	18	1
AB2065.3	900	F	C	V	18	1
AB2065.3	900	F	C	V	18	1
AB2065.4	900	F	C	V	5	0
AB2065.4	900	F	C	V	5	0
AB2065.4	900	F	C	V	6	0
AB2065.4	900	F	C	V	18	1
AB2065.4	900	F	C	V	18	1
AB2065.4	900	F	C	V	18	1
AB2065.4	900	F	C	V	18	1
AB2065.4	900	F	C	V	18	1
AB2065.4	900	F	C	V	18	1
AB2065.4	900	F	C	V	18	1
AB2065.4	900	F	C	V	18	1
AB2065.4	900	F	C	V	18	1
AB2065.4	900	F	C	V	18	1
AB2065.4	900	F	C	V	18	1
AB2065.4	900	F	C	V	18	1
AB2065.5	900	F	C	V	12	0
AB2065.5	900	F	C	V	18	1
AB2065.5	900	F	C	V	18	1
AB2065.5	900	F	C	V	18	1
AB2065.5	900	F	C	V	18	1
AB2065.5	900	F	C	V	18	1
AB2065.5	900	F	C	V	18	1
AB2065.5	900	F	C	V	18	1
AB2065.5	900	F	C	V	18	1
AB2065.5	900	F	C	V	18	1
AB2065.5	900	F	C	V	18	1
AB2065.5	900	F	C	V	18	1
AB2065.5	900	F	C	V	18	1
AB2065.5	900	F	C	V	18	1
AB2065.5	900	F	C	V	18	1
AB2065.6	900	F	C	V	12	0
AB2065.6	900	F	C	V	16	0
AB2065.6	900	F	C	V	18	1
AB2065.6	900	F	C	V	18	1
AB2065.6	900	F	C	V	18	1
AB2065.6	900	F	C	V	18	1
AB2065.6	900	F	C	V	18	1
AB2065.6	900	F	C	V	18	1
AB2065.6	900	F	C	V	18	1
AB2065.6	900	F	C	V	18	1
AB2065.6	900	F	C	V	18	1
AB2065.6	900	F	C	V	18	1
AB2065.6	900	F	C	V	18	1
AB2065.6	900	F	C	V	18	1
AB2065.6	900	F	C	V	18	1
AB2065.7	900	F	C	V	7	0
AB2065.7	900	F	C	V	18	1
AB2065.7	900	F	C	V	18	1
AB2065.7	900	F	C	V	18	1
AB2065.7	900	F	C	V	18	1
AB2065.7	900	F	C	V	18	1
AB2065.7	900	F	C	V	18	1
AB2065.7	900	F	C	V	18	1
AB2065.7	900	F	C	V	18	1
AB2065.7	900	F	C	V	18	1
AB2065.7	900	F	C	V	18	1
AB2065.7	900	F	C	V	18	1
AB2065.7	900	F	C	V	18	1
AB2065.7	900	F	C	V	18	1
AB2065.7	900	F	C	V	18	1
AB2065.8	900	F	C	V	6	0
AB2065.8	900	F	C	V	7	0
AB2065.8	900	F	C	V	8	0
AB2065.8	900	F	C	V	17	0
AB2065.8	900	F	C	V	18	1
AB2065.8	900	F	C	V	18	1
AB2065.8	900	F	C	V	18	1
AB2065.8	900	F	C	V	18	1
AB2065.8	900	F	C	V	18	1
AB2065.8	900	F	C	V	18	1
AB2065.8	900	F	C	V	18	1
AB2065.8	900	F	C	V	18	1
AB2065.8	900	F	C	V	18	1
AB2065.8	900	F	C	V	18	1
AB2065.8	900	F	C	V	18	1
AB2065.9	900	F	C	V	18	1
AB2065.9	900	F	C	V	18	1
AB2065.9	900	F	C	V	18	1
AB2065.9	900	F	C	V	18	1
AB2065.9	900	F	C	V	18	1
AB2065.9	900	F	C	V	18	1
AB2065.9	900	F	C	V	18	1
AB2065.9	900	F	C	V	18	1
AB2065.9	900	F	C	V	18	1
AB2065.9	900	F	C	V	18	1
AB2065.9	900	F	C	V	18	1
AB2065.9	900	F	C	V	18	1
AB2065.9	900	F	C	V	18	1
AB2065.9	900	F	C	V	18	1
AB2066.1	900	F	E	M	18	1
AB2066.1	900	F	E	M	18	1
AB2066.1	900	F	E	M	18	1
AB2066.1	900	F	E	M	18	1
AB2066.1	900	F	E	M	18	1
AB2066.1	900	F	E	M	18	1
AB2066.1	900	F	E	M	18	1
AB2066.1	900	F	E	M	18	1
AB2066.1	900	F	E	M	18	1
AB2066.1	900	F	E	M	18	1
AB2066.1	900	F	E	M	18	1
AB2066.1	900	F	E	M	18	1
AB2066.1	900	F	E	M	18	1
AB2066.1	900	F	E	M	18	1
AB2066.1	900	F	E	M	18	1
AB2066.2	900	F	E	M	5	0
AB2066.2	900	F	E	M	18	1
AB2066.2	900	F	E	M	18	1
AB2066.2	900	F	E	M	18	1
AB2066.2	900	F	E	M	18	1
AB2066.2	900	F	E	M	18	1
AB2066.2	900	F	E	M	18	1
AB2066.2	900	F	E	M	18	1
AB2066.2	900	F	E	M	18	1
AB2066.2	900	F	E	M	18	1
AB2066.2	900	F	E	M	18	1
AB2066.2	900	F	E	M	18	1
AB2066.2	900	F	E	M	18	1
AB2066.2	900	F	E	M	18	1
AB2066.2	900	F	E	M	18	1
AB2066.3	900	F	E	M	5	0
AB2066.3	900	F	E	M	18	1
AB2066.3	900	F	E	M	18	1
AB2066.3	900	F	E	M	18	1
AB2066.3	900	F	E	M	18	1
AB2066.3	900	F	E	M	18	1
AB2066.3	900	F	E	M	18	1
AB2066.3	900	F	E	M	18	1
AB2066.3	900	F	E	M	18	1
AB2066.3	900	F	E	M	18	1
AB2066.3	900	F	E	M	18	1
AB2066.3	900	F	E	M	18	1
AB2066.3	900	F	E	M	18	1
AB2066.3	900	F	E	M	18	1
AB2066.3	900	F	E	M	18	1
AB2066.4	900	F	E	M	18	1
AB2066.4	900	F	E	M	18	1
AB2066.4	900	F	E	M	18	1
AB2066.4	900	F	E	M	18	1
AB2066.4	900	F	E	M	18	1
AB2066.4	900	F	E	M	18	1
AB2066.4	900	F	E	M	18	1
AB2066.4	900	F	E	M	18	1
AB2066.4	900	F	E	M	18	1
AB2066.4	900	F	E	M	18	1
AB2066.4	900	F	E	M	18	1
AB2066.4	900	F	E	M	18	1
AB2066.4	900	F	E	M	18	1
AB2066.4	900	F	E	M	18	1
AB2066.4	900	F	E	M	18	1
AB2066.5	900	F	E	M	18	1
AB2066.5	900	F	E	M	18	1
AB2066.5	900	F	E	M	18	1
AB2066.5	900	F	E	M	18	1
AB2066.5	900	F	E	M	18	1
AB2066.5	900	F	E	M	18	1
AB2066.5	900	F	E	M	18	1
AB2066.5	900	F	E	M	18	1
AB2066.5	900	F	E	M	18	1
AB2066.5	900	F	E	M	18	1
AB2066.5	900	F	E	M	18	1
AB2066.5	900	F	E	M	18	1
AB2066.5	900	F	E	M	18	1
AB2066.5	900	F	E	M	18	1
AB2066.5	900	F	E	M	18	1
AB2066.6	900	F	E	M	18	1
AB2066.6	900	F	E	M	18	1
AB2066.6	900	F	E	M	18	1
AB2066.6	900	F	E	M	18	1
AB2066.6	900	F	E	M	18	1
AB2066.6	900	F	E	M	18	1
AB2066.6	900	F	E	M	18	1
AB2066.6	900	F	E	M	18	1
AB2066.6	900	F	E	M	18	1
AB2066.6	900	F	E	M	18	1
AB2066.6	900	F	E	M	18	1
AB2066.6	900	F	E	M	18	1
AB2066.6	900	F	E	M	18	1
AB2066.6	900	F	E	M	18	1
AB2066.6	900	F	E	M	18	1
AB2066.7	900	F	E	M	18	1
AB2066.7	900	F	E	M	18	1
AB2066.7	900	F	E	M	18	1
AB2066.7	900	F	E	M	18	1
AB2066.7	900	F	E	M	18	1
AB2066.7	900	F	E	M	18	1
AB2066.7	900	F	E	M	18	1
AB2066.7	900	F	E	M	18	1
AB2066.7	900	F	E	M	18	1
AB2066.7	900	F	E	M	18	1
AB2066.7	900	F	E	M	18	1
AB2066.7	900	F	E	M	18	1
AB2066.7	900	F	E	M	18	1
AB2066.7	900	F	E	M	18	1
AB2066.7	900	F	E	M	18	1
AB2066.8	900	F	E	M	18	1
AB2066.8	900	F	E	M	18	1
AB2066.8	900	F	E	M	18	1
AB2066.8	900	F	E	M	18	1
AB2066.8	900	F	E	M	18	1
AB2066.8	900	F	E	M	18	1
AB2066.8	900	F	E	M	18	1
AB2066.8	900	F	E	M	18	1
AB2066.8	900	F	E	M	18	1
AB2066.8	900	F	E	M	18	1
AB2066.8	900	F	E	M	18	1
AB2066.8	900	F	E	M	18	1
AB2066.8	900	F	E	M	18	1
AB2066.8	900	F	E	M	18	1
AB2066.8	900	F	E	M	18	1
AB2066.9	900	F	E	M	18	1
AB2066.9	900	F	E	M	18	1
AB2066.9	900	F	E	M	18	1
AB2066.9	900	F	E	M	18	1
AB2066.9	900	F	E	M	18	1
AB2066.9	900	F	E	M	18	1
AB2066.9	900	F	E	M	18	1
AB2066.9	900	F	E	M	18	1
AB2066.9	900	F	E	M	18	1
AB2066.9	900	F	E	M	18	1
AB2066.9	900	F	E	M	18	1
AB2066.9	900	F	E	M	18	1
AB2066.9	900	F	E	M	18	1
AB2066.9	900	F	E	M	18	1
AB2066.9	900	F	E	M	18	1
AB2067.1	900	F	C	M	6	0
AB2067.1	900	F	C	M	18	1
AB2067.1	900	F	C	M	18	1
AB2067.1	900	F	C	M	18	1
AB2067.1	900	F	C	M	18	1
AB2067.1	900	F	C	M	18	1
AB2067.1	900	F	C	M	18	1
AB2067.1	900	F	C	M	18	1
AB2067.1	900	F	C	M	18	1
AB2067.1	900	F	C	M	18	1
AB2067.1	900	F	C	M	18	1
AB2067.1	900	F	C	M	18	1
AB2067.1	900	F	C	M	18	1
AB2067.1	900	F	C	M	18	1
AB2067.1	900	F	C	M	18	1
AB2067.2	900	F	C	M	5	0
AB2067.2	900	F	C	M	18	1
AB2067.2	900	F	C	M	18	1
AB2067.2	900	F	C	M	18	1
AB2067.2	900	F	C	M	18	1
AB2067.2	900	F	C	M	18	1
AB2067.2	900	F	C	M	18	1
AB2067.2	900	F	C	M	18	1
AB2067.2	900	F	C	M	18	1
AB2067.2	900	F	C	M	18	1
AB2067.2	900	F	C	M	18	1
AB2067.2	900	F	C	M	18	1
AB2067.2	900	F	C	M	18	1
AB2067.2	900	F	C	M	18	1
AB2067.2	900	F	C	M	18	1
AB2067.3	900	F	C	M	5	0
AB2067.3	900	F	C	M	18	1
AB2067.3	900	F	C	M	18	1
AB2067.3	900	F	C	M	18	1
AB2067.3	900	F	C	M	18	1
AB2067.3	900	F	C	M	18	1
AB2067.3	900	F	C	M	18	1
AB2067.3	900	F	C	M	18	1
AB2067.3	900	F	C	M	18	1
AB2067.3	900	F	C	M	18	1
AB2067.3	900	F	C	M	18	1
AB2067.3	900	F	C	M	18	1
AB2067.3	900	F	C	M	18	1
AB2067.3	900	F	C	M	18	1
AB2067.3	900	F	C	M	18	1
AB2067.4	900	F	C	M	18	1
AB2067.4	900	F	C	M	18	1
AB2067.4	900	F	C	M	18	1
AB2067.4	900	F	C	M	18	1
AB2067.4	900	F	C	M	18	1
AB2067.4	900	F	C	M	18	1
AB2067.4	900	F	C	M	18	1
AB2067.4	900	F	C	M	18	1
AB2067.4	900	F	C	M	18	1
AB2067.4	900	F	C	M	18	1
AB2067.4	900	F	C	M	18	1
AB2067.4	900	F	C	M	18	1
AB2067.4	900	F	C	M	18	1
AB2067.4	900	F	C	M	18	1
AB2067.4	900	F	C	M	18	1
AB2067.5	900	F	C	M	18	1
AB2067.5	900	F	C	M	18	1
AB2067.5	900	F	C	M	18	1
AB2067.5	900	F	C	M	18	1
AB2067.5	900	F	C	M	18	1
AB2067.5	900	F	C	M	18	1
AB2067.5	900	F	C	M	18	1
AB2067.5	900	F	C	M	18	1
AB2067.5	900	F	C	M	18	1
AB2067.5	900	F	C	M	18	1
AB2067.5	900	F	C	M	18	1
AB2067.5	900	F	C	M	18	1
AB2067.5	900	F	C	M	18	1
AB2067.5	900	F	C	M	18	1
AB2067.5	900	F	C	M	18	1
AB2067.6	900	F	C	M	18	1
AB2067.6	900	F	C	M	18	1
AB2067.6	900	F	C	M	18	1
AB2067.6	900	F	C	M	18	1
AB2067.6	900	F	C	M	18	1
AB2067.6	900	F	C	M	18	1
AB2067.6	900	F	C	M	18	1
AB2067.6	900	F	C	M	18	1
AB2067.6	900	F	C	M	18	1
AB2067.6	900	F	C	M	18	1
AB2067.6	900	F	C	M	18	1
AB2067.6	900	F	C	M	18	1
AB2067.6	900	F	C	M	18	1
AB2067.6	900	F	C	M	18	1
AB2067.6	900	F	C	M	18	1
AB2067.7	900	F	C	M	5	0
AB2067.7	900	F	C	M	6	0
AB2067.7	900	F	C	M	18	1
AB2067.7	900	F	C	M	18	1
AB2067.7	900	F	C	M	18	1
AB2067.7	900	F	C	M	18	1
AB2067.7	900	F	C	M	18	1
AB2067.7	900	F	C	M	18	1
AB2067.7	900	F	C	M	18	1
AB2067.7	900	F	C	M	18	1
AB2067.7	900	F	C	M	18	1
AB2067.7	900	F	C	M	18	1
AB2067.7	900	F	C	M	18	1
AB2067.7	900	F	C	M	18	1
AB2067.7	900	F	C	M	18	1
AB2067.8	900	F	C	M	18	1
AB2067.8	900	F	C	M	18	1
AB2067.8	900	F	C	M	18	1
AB2067.8	900	F	C	M	18	1
AB2067.8	900	F	C	M	18	1
AB2067.8	900	F	C	M	18	1
AB2067.8	900	F	C	M	18	1
AB2067.8	900	F	C	M	18	1
AB2067.8	900	F	C	M	18	1
AB2067.8	900	F	C	M	18	1
AB2067.8	900	F	C	M	18	1
AB2067.8	900	F	C	M	18	1
AB2067.8	900	F	C	M	18	1
AB2067.8	900	F	C	M	18	1
AB2067.8	900	F	C	M	18	1
AB2067.9	900	F	C	M	18	1
AB2067.9	900	F	C	M	18	1
AB2067.9	900	F	C	M	18	1
AB2067.9	900	F	C	M	18	1
AB2067.9	900	F	C	M	18	1
AB2067.9	900	F	C	M	18	1
AB2067.9	900	F	C	M	18	1
AB2067.9	900	F	C	M	18	1
AB2067.9	900	F	C	M	18	1
AB2067.9	900	F	C	M	18	1
AB2067.9	900	F	C	M	18	1
AB2067.9	900	F	C	M	18	1
AB2067.9	900	F	C	M	18	1
AB2067.9	900	F	C	M	18	1
AB2067.9	900	F	C	M	18	1
