# Supplementary material for: Mating status drives fitness trade-offs in exercised female Drosophila
Source: PLoS One. 2025 Oct 24;20(10):e0327080. doi: 10.1371/journal.pone.0327080 (PMC12551838; doi:10.1371/journal.pone.0327080)
Supplement: S7 File — (XLSX) [file pone.0327080.s008.xlsx]

## Sheet: Supplemental File 7
ID	Line	Sex	Exercise Treatment	Mating Status	2025-01-28	2025-01-31	2025-02-04	2025-02-07	2025-02-09	Total	log10 (total)
AB2058.1	324	F	E	M	0.8	0.466667	1.13333	0.111111	0.107143	2.61825	0.418012
AB2058.2	324	F	E	M	0.666667	0.155556	1.35	1.2	0.133333	3.50556	0.544757
AB2058.3	324	F	E	M	0.9	0.571429	1.35714	0.285714	0.285714	3.4	0.531479
AB2058.4	324	F	E	M	2.4	1.46667	1.4	0.555556	0.2	6.02222	0.779757
AB2058.5	324	F	E	M	0.9	1.8	1.73333	0.711111	0.5	5.64444	0.751621
AB2058.6	324	F	E	M	1.16667	0.547619	1.19643	0.357143	1.14286	4.41071	0.644509
AB2058.7	324	F	E	M	0.333333	0.933333	1.21667	0.933333	1.46667	4.88333	0.688716
AB2058.8	324	F	E	M	1.9	2.24444	1.58333	0.428571	0.392857	6.54921	0.816189
AB2058.9	324	F	E	M	1.8	0.822222	1.44643	0.761905	0.607143	5.4377	0.735415
AB2059.1	324	F	C	M	2.06667	0.8	1.58333	1.4	0.266667	6.11667	0.786515
AB2059.2	324	F	C	M	2.4	0.977778	1.93333	0.866667	0.566667	6.74444	0.828946
AB2059.3	324	F	C	M	0.766667	0.688889	1.98333	3.13333	0.433333	7.00556	0.845443
AB2059.4	324	F	C	M	0.4375	0.0666667	1.46667	0.428571	0.357143	2.75655	0.440365
AB2059.5	324	F	C	M	2.66667	1.57778	1.6	0.466667	0.366667	6.67778	0.824632
AB2059.6	324	F	C	M	0.766667	1.2381	1.66071	0.47619	0.321429	4.4631	0.649636
AB2059.7	324	F	C	M	2.2	1.24444	2.35	0.688889	0.0933333	6.57667	0.818006
AB2059.8	324	F	C	M	1.76667	0.888889	2.58333	0.933333	0.357143	6.52937	0.814871
AB2059.9	324	F	C	M	1.7	1.31111	3.03333	1.51111	1.43333	8.98889	0.953706
AB2062.1	399	F	E	M	3	1.48889	0.416667	2.13333	3.76667	10.8056	1.03365
AB2062.2	399	F	E	M	3.86667	1.15556	2.65	3.22222	1.73333	12.6278	1.10133
AB2062.3	399	F	E	M	3.66667	1.57778	1.03571	1.83333	4	12.1135	1.08327
AB2062.4	399	F	E	M	3.9	1.93333	1.76667	1.88889	1.83333	11.3222	1.05393
AB2062.5	399	F	E	M	2.4	0.644444	0.783333	0.777778	0.166667	4.77222	0.678721
AB2062.6	399	F	E	M	0.4	1.82222	0.933333	0.555556	0.166667	3.87778	0.588583
AB2062.7	399	F	E	M	1.1	0.4	1.39286	0.714286	0.607143	4.21429	0.624724
AB2062.8	399	F	E	M	5.33333	1.64444	1.1	0.733333	0.5	9.31111	0.969002
AB2062.9	399	F	E	M	3.06667	1.4	0.716667	0.822222	0.233333	6.23889	0.795107
AB2063.1	399	F	C	M	1.4	1.02222	2.21667	0.8	0.266667	5.70556	0.756298
AB2063.2	399	F	C	M	2.3	1.28571	2.10714	1.09524	0.178571	6.96667	0.843025
AB2063.3	399	F	C	M	2.16667	2.57778	3.2	1.04762	0.642857	9.63492	0.983848
AB2063.4	399	F	C	M	2.4	0.311111	2.1	1	0.3	6.11111	0.78612
AB2063.5	399	F	C	M	1.73333	2.41667	2.75	1.08333	0.375	8.35833	0.92212
AB2063.6	399	F	C	M	3.53333	1.04444	3.3	3.6	2.83333	14.3111	1.15567
AB2063.7	399	F	C	M	3.43333	1.75556	1.31667	0.533333	0.6	7.63889	0.88303
AB2063.8	399	F	C	M	1.7	1.77778	2.41071	3.64286	1.46429	10.9956	1.04122
AB2063.9	399	F	C	M	2.9	1.02222	1.2	0.355556	2.5	7.97778	0.901882
AB2066.1	900	F	E	M	0.733333	0.244444	1.53333	0.555556	0.4	3.46667	0.539912
AB2066.2	900	F	E	M	0.133333	0.52381	1.03571	0.785714	0.0357143	2.51429	0.400415
AB2066.3	900	F	E	M	1.06667	1.02381	1.42857	2.19048	0.321429	6.03095	0.780386
AB2066.4	900	F	E	M	0.8	0.644444	0.95	0.555556	0.733333	3.68333	0.566241
AB2066.5	900	F	E	M	1.46667	1	1.38333	0.6	0.866667	5.31667	0.725639
AB2066.6	900	F	E	M	2.03333	0.133333	0.133333	0.0444444	0.0333333	2.37778	0.376171
AB2066.7	900	F	E	M	2.5	1.82222	2.21667	1.02222	1.03333	8.59444	0.934218
AB2066.8	900	F	E	M	0.433333	0.333333	1.13333	0.244444	0.366667	2.51111	0.399866
AB2066.9	900	F	E	M	2.1	1.4	1.95	1.66667	1.26667	8.38333	0.923417
AB2067.1	900	F	C	M	2.33333	1.59524	2.03571	0.571429	0.535714	7.07143	0.849507
AB2067.2	900	F	C	M	2.03333	1.04762	1.44643	0.642857	0.285714	5.45595	0.736871
AB2067.3	900	F	C	M	1.76667	0.571429	0.571429	0.380952	0.214286	3.50476	0.544659
AB2067.4	900	F	C	M	1.33333	0.755556	1.23333	1.22222	0.333333	4.87778	0.688222
AB2067.5	900	F	C	M	1.23333	1.33333	2.4	3.04444	0.466667	8.47778	0.928282
AB2067.6	900	F	C	M	0.733333	0.688889	1.3	0.422222	0.9	4.04444	0.606859
AB2067.7	900	F	C	M	1.16667	1.28205	1.75	0.794872	1.26923	6.26282	0.79677
AB2067.8	900	F	C	M	0.6	1.26667	2.35	2.84444	4.6	11.6611	1.06674
AB2067.9	900	F	C	M	0.866667	0.577778	0.583333	1.06667	3.36667	6.46111	0.810307
