# Supplementary material for: Mating status drives fitness trade-offs in exercised female Drosophila
Source: PLoS One. 2025 Oct 24;20(10):e0327080. doi: 10.1371/journal.pone.0327080 (PMC12551838; doi:10.1371/journal.pone.0327080)
Supplement: S8 File — (XLSX) [file pone.0327080.s009.xlsx]

## Sheet: Supplemental File 8
Line	Sex	Exercise	Mating Status	trig conc	log10(trig conc)	protein conc
324	F	C	M	23.5	1.37107	0.024
324	F	C	M	27.0942	1.43288	0.022
324	F	C	M	23.1775	1.36507	0.0215
324	F	C	V	16.9663	1.22959	0.0275
324	F	C	V	21.778	1.33802	0.024
324	F	C	V	20.69	1.31576	0.0275
324	F	E	M	23.4409	1.36997	0.021
324	F	E	M	15.0247	1.17681	0.0225
324	F	E	M	16.5504	1.21881	0.024
324	F	E	V	22.0864	1.34413	0.0265
324	F	E	V	17.5417	1.24407	0.026
324	F	E	V	19.335	1.28634	0.0225
399	F	C	M	18.225	1.26067	0.0195
399	F	C	M	14.8655	1.17218	0.0205
399	F	C	M	28.8333	1.45989	0.021
399	F	C	V	12.125	1.08368	0.0235
399	F	C	V	11.0538	1.04351	0.0285
399	F	C	V	14.6907	1.16704	0.025
399	F	E	M	12.3582	1.09195	0.0235
399	F	E	M	18.1458	1.25878	0.024
399	F	E	M	17.3888	1.24027	0.0245
399	F	E	V	17.74	1.24895	0.0255
399	F	E	V	12.8889	1.11022	0.0265
399	F	E	V	16.5477	1.21874	0.0245
900	F	C	M	15.835	1.19962	0.0225
900	F	C	M	11.7708	1.07081	0.024
900	F	C	M	13.8561	1.14164	0.026
900	F	C	V	15.2457	1.18315	0.0265
900	F	C	V	16.5507	1.21882	0.0265
900	F	C	V	11.8133	1.07237	0.026
900	F	E	M	23.3609	1.36849	0.0215
900	F	E	M	15.8068	1.19884	0.023
900	F	E	M	14.0265	1.14695	0.023
900	F	E	V	17.0026	1.23052	0.024
900	F	E	V	18.0123	1.25557	0.0255
900	F	E	V	20.1393	1.30404	0.0225
