# Supplementary material for: Mating status drives fitness trade-offs in exercised female Drosophila
Source: PLoS One. 2025 Oct 24;20(10):e0327080. doi: 10.1371/journal.pone.0327080 (PMC12551838; doi:10.1371/journal.pone.0327080)
Supplement: S9 File — (XLSX) [file pone.0327080.s010.xlsx]

## Sheet: Supplemental File 9
sample code	Line	Sex	Exercise treatment	Mating status	ddCT dilp2	ddCT tbh	ddCT AkhR	ddCT Tdc1
1	324	F	E	V	0.04	0.08	0.556493	0.641023
2	324	F	C	V	0.11	0.36	0.0762442	0.412068
3	324	F	E	M	-0.2	0.27	0.0330223	0.330884
4	324	F	C	M	0.01	0.14	0.00675585	0.264946
5	399	F	E	V	0	0.09	0.0621148	1.08113
6	399	F	C	V	0.75	1.56	1.39009	1.7881
7	399	F	E	M	-0.04	0.64	0.235298	0.277487
8	399	F	C	M	0.2	0.28	0.196494	0.85398
9	900	F	E	V	-0.16	0.69	0.651343	1.01706
10	900	F	C	V	-0.05	-0.07	0.104989	0.820389
11	900	F	E	M	-0.27	0.1	-0.00546848	0.422118
12	900	F	C	M	0.19	-0.02	0.380217	0.645075
13	324	F	E	V	0.17	-0.09	0.21248	0.136423
14	324	F	C	V	-0.26	-0.32	1.38169	0.530523
15	324	F	E	M	-0.1	0.13	0.118477	1.25121
16	324	F	C	M	0.13	0.03	0.235006	0.540142
17	399	F	E	V	0.26	0.46	0.261332	1.38854
18	399	F	C	V	0.56	0.58	0.277997	0.978348
19	399	F	E	M	0.13	0.64	-0.345138	1.43047
20	399	F	C	M	-0.03	0.25	0.256416	0.949521
21	900	F	E	V	0.92	1.33	0.099325	1.72648
22	900	F	C	V	0.09	0.19	0.00363732	-0.0012155
23	900	F	E	M	0.15	0.91	-0.134113	0.500818
24	900	F	C	M	-0.11	0.23	-0.0219522	0.544916
25	324	F	E	V	-0.07	1.07	-0.337467	-0.488156
26	324	F	C	V	0.2	0.46	0.123297	0.152612
27	324	F	E	M	-0.98	-0.45	-0.999398	-0.698986
28	324	F	C	M	-0.74	0.07	-0.845146	0.0659435
29	399	F	E	V	0.15	1.25	0.211086	1.26514
30	399	F	C	V	-0.33	0.87	0.517301	0.954288
31	399	F	E	M	-0.11	-0.02	0.373314	0.377443
32	399	F	C	M	-0.07	0.02	0.016365	-0.0178335
33	900	F	E	V	0.12	0.39	0.260313	0.669571
34	900	F	C	V	0.15	-0.02	0.0335319	1.75064
35	900	F	E	M	-0.01	0.1	-0.833935	0.192826
36	900	F	C	M	-0.08	-0.05	-0.178118	0.766139
